# Supplementary material for: A scoping review of factors associated with antimicrobial-resistant Campylobacter species infections in humans
Source: Epidemiol Infect. 2023 Jun 7;151:e100. doi: 10.1017/S0950268823000742 (PMC10311695; doi:10.1017/S0950268823000742)
Supplement: Supplementary file 1 [file S0950268823000742sup001.zip]

Archive with 6 entries (6 files):
- S0950268823000742sup001.docx
- S0950268823000742sup002.pdf
- S0950268823000742sup003.pdf
- S0950268823000742sup004.pdf
- S0950268823000742sup005.pdf
- S0950268823000742sup006.xlsx
