# Supplementary material for: A scoping review of factors associated with antimicrobial-resistant Campylobacter species infections in humans
Source: Epidemiol Infect. 2023 Jun 7;151:e100. doi: 10.1017/S0950268823000742 (PMC10311695; doi:10.1017/S0950268823000742)
Supplement: Supplementary file 1 [file S0950268823000742sup001.zip › S0950268823000742sup006.xlsx]

## Sheet: Formatted-Complete
Title	Citation	Authors	Year	What year(s) were the data collected? (format: mm/dd/yy-mm/dd/yy)	What is the study design?	How was participant information collected?	What is/are the study objectives?	What is the method used for antimicrobial susceptibility testing-Combined	What MIC interpretive criteria was used?	What country was the study population included from?	What was the population(s) sampled?	What was the total sample size?	What is the comparison group?	What is the sample size of the comparison group?	How was the population/participants identified? [IE: Cases? Hospitalized or seeking medical attention? From a notifiable database? File Review?]	What are the age details for the total sample? (eg. average age, range, etc.)	What were the proportion of females and/or males included in the study? (%, calculated during extraction if necessary) -> FEMALE	What were the proportion of females and/or males included in the study? (%, calculated during extraction if necessary) -> MALE	What were the proportion of females and/or males included in the study? (%, calculated during extraction if necessary) -> NOT SPECIFIED	What were the participant selection methods?	How many factors related to antimicrobial resistant Campylobacterwere investigated/identified?	Definition of the factor:	What is the sample size of the exposed group?	Location	Location2	Campylobacter species	What types of infection are reported in the study?	Specify the type of resistant infection (a new form will be needed for each type of resistant infection):	Type of analysis: -> Combined	Type of Result:	Result and variation	Statistical Significance (p-value):	Please provide any additional information about the factors below (Including if there is discussion about WGS)	If needed, notes about paper in general, including critical appraisal of article
Epidemiology and outcome of Shigella, Salmonella and Campylobacter infections in travellers returning from the tropics with fever and diarrhoea	Bottieau, E, Clerinx, J, Vlieghe, E, Van Esbroeck, M, Jacobs, J, Van Gompel, A, Van Den Ende, J,E. (2011). Epidemiology and outcome of Shigella, Salmonella and Campylobacter infections in travellers returning from the tropics with fever and diarrhoea. Acta Clinica Belgica, 66(3), 191	Bottieau, E,Clerinx, J,Vlieghe, E,Van Esbroeck, M,Jacobs, J,Van Gompel, A,Van Den Ende, J,E	2011	04/--/00-09/--/06	Prospective cohort	Observation	To review the epidemiology, clinical presentation, resistance pattern and outcome of invasive bacterial enteritis in the subset of patients diagnosed with febrile traveller's diarrhoea.	Disk Diffusion	"defined according to international recommendations"	Belgium	Travellers in Belgium between April 2000 and September 2006 presenting with fever after a stay in the tropics or subtropics (defined as any non-industrialized country at least partly situated between the 35 degree northern and 35 degree southern latitude)	1730	Norfloxacine-susceptible Campylobacter jejuni	23	Cases of travellers presenting at the participating hospitals with fever after a stay in the tropics or subtropics	Mean age of those with invasive bacterial enteritis was 33 years, range = 11 months-73 years				1730 travellers presented with a fever, 594 of those had diarrhoea with their fever, 512 of those had stool examination and cultures, 335 patients were diagnosed with febrile traveller's diarrhoea, invasive bacterial enteritis was confirmed in 114 travellers and suspected in another 36 patients	1	Susceptible vs norfloxacine resistant campylobacter jejuni in patients per travel destination	49	Table (specify number)	2	Jejuni	Gastrointestinal tract infection	Fluoroquinolones (eg. Ciprofloxacin)	Not specified	Count	Sub-saharan Africa=5/16 resistant, Southern Asia14/23 resistant, North Africa-Middle East=5/6 resistant, Latin America=2/4 resistant
Quinolone-resistant Campylobacter infections: Risk factors and clinical consequences	Engberg, J, Neimann, J, Nielsen, E M, Aerestrup, F M, Fussing, V. (2004). Quinolone-resistant Campylobacter infections: risk factors and clinical consequences. Emerging infectious diseases, 10(6), 1056	Engberg, J, Neimann, J, Nielsen, E M, Aerestrup, F M, Fussing, V	2004	12/01/01-06/10/02	Case-Comparison	Observation	To identify risk factors associated with acquiring quinolone-resistant C. jejuni infections	Disk Diffusion	nalidixic acid MIC>64 mg/L and a zone size of less than or equal 27 mm for the tablet method	Denmark	Sampled from a larger prospective cohort that involved all culture-positive campylobacter infections from May 1, 2001 to June 10, 2002 from the counties of Copenhagen and Funen.	126	patients from the cohort study with quinolone-sensitive isolates	84	Part of a larger cohort study where isolates were tested . Patients were matched on date of specimen collection and filled in a questionnaire for more information	mean age of 33 (IQR 20-45 )	83.3	16.7		Patients were selected from the cohort study based on a resistant campylobacter isolate test, they were followed up with a short questionnaire about illness and fluoroquinolone use, and matched to two randomly selected patients from the cohort study with a sensitive campylobacter isolate. Patients were matched by date of specimen collection. Any unanswered survey question was filled in by info fr…	10	Beef (not cold cuts)	100	Table (specify number)	3	Jejuni	Not specified	Fluoroquinolones (eg. Ciprofloxacin)	Univariable Linear Regression; Multivariable Regression	Odds Ratio	27/42 patients with resistant isolates, 73/84 patients with sensitive isolates; Univariable [matched OR 0.31, 95%CI=0.13 to 0.73, p=0.008], Multivariable [N/A]
Quinolone-resistant Campylobacter infections: Risk factors and clinical consequences	Engberg, J, Neimann, J, Nielsen, E M, Aerestrup, F M, Fussing, V. (2004). Quinolone-resistant Campylobacter infections: risk factors and clinical consequences. Emerging infectious diseases, 10(6), 1057	Engberg, J, Neimann, J, Nielsen, E M, Aerestrup, F M, Fussing, V	2004	12/01/01-06/10/02	Case-Comparison	Observation	To identify risk factors associated with acquiring quinolone-resistant C. jejuni infections	Disk Diffusion	nalidixic acid MIC>64 mg/L and a zone size of less than or equal 27 mm for the tablet method	Denmark	Sampled from a larger prospective cohort that involved all culture-positive campylobacter infections from May 1, 2001 to June 10, 2002 from the counties of Copenhagen and Funen.	126	patients from the cohort study with quinolone-sensitive isolates	84	Part of a larger cohort study where isolates were tested . Patients were matched on date of specimen collection and filled in a questionnaire for more information	mean age of 33 (IQR 20-45 )	83.3	16.7		Patients were selected from the cohort study based on a resistant campylobacter isolate test, they were followed up with a short questionnaire about illness and fluoroquinolone use, and matched to two randomly selected patients from the cohort study with a sensitive campylobacter isolate. Patients were matched by date of specimen collection. Any unanswered survey question was filled in by info fr…	10	Fresh chicken consumption	72	Table (specify number)	3	Jejuni	Not specified	Fluoroquinolones (eg. Ciprofloxacin)	Univariable Linear Regression; Multivariable Regression	Odds Ratio	14/42 patients with resistant isolates, 58/84 patients with sensitive isolates; Univariable [matched OR=0.17, 95%CI=0.06 to 0.45, p=0.0004] Multivariable [matched OR = 0.04, 95%CI=0.004 to 0.39, p=0.005]
Quinolone-resistant Campylobacter infections: Risk factors and clinical consequences	Engberg, J, Neimann, J, Nielsen, E M, Aerestrup, F M, Fussing, V. (2004). Quinolone-resistant Campylobacter infections: risk factors and clinical consequences. Emerging infectious diseases, 10(6), 1058	Engberg, J, Neimann, J, Nielsen, E M, Aerestrup, F M, Fussing, V	2004	12/01/01-06/10/02	Case-Comparison	Observation	To identify risk factors associated with acquiring quinolone-resistant C. jejuni infections	Disk Diffusion	nalidixic acid MIC>64 mg/L and a zone size of less than or equal 27 mm for the tablet method	Denmark	Sampled from a larger prospective cohort that involved all culture-positive campylobacter infections from May 1, 2001 to June 10, 2002 from the counties of Copenhagen and Funen.	126	patients from the cohort study with quinolone-sensitive isolates	84	Part of a larger cohort study where isolates were tested . Patients were matched on date of specimen collection and filled in a questionnaire for more information	mean age of 33 (IQR 20-45 )	83.3	16.7		Patients were selected from the cohort study based on a resistant campylobacter isolate test, they were followed up with a short questionnaire about illness and fluoroquinolone use, and matched to two randomly selected patients from the cohort study with a sensitive campylobacter isolate. Patients were matched by date of specimen collection. Any unanswered survey question was filled in by info fr…	10	Fresh poultry other than chicken and turkey	14	Table (specify number)	3	Jejuni	Not specified	Fluoroquinolones (eg. Ciprofloxacin)	Univariable Linear Regression; Multivariable Regression	Odds Ratio	7/42 patients with resistant isolates, 7/84 patients with sensitive isolates; Univariable [matched OR=2.40, 95%CI=0.73 to 7.86, p=0.148] Multivariable [matched OR=19.10, 95%CI=2.18 to 167.30, p=0.008]
Quinolone-resistant Campylobacter infections: Risk factors and clinical consequences	Engberg, J, Neimann, J, Nielsen, E M, Aerestrup, F M, Fussing, V. (2004). Quinolone-resistant Campylobacter infections: risk factors and clinical consequences. Emerging infectious diseases, 10(6), 1059	Engberg, J, Neimann, J, Nielsen, E M, Aerestrup, F M, Fussing, V	2004	12/01/01-06/10/02	Case-Comparison	Observation	To identify risk factors associated with acquiring quinolone-resistant C. jejuni infections	Disk Diffusion	nalidixic acid MIC>64 mg/L and a zone size of less than or equal 27 mm for the tablet method	Denmark	Sampled from a larger prospective cohort that involved all culture-positive campylobacter infections from May 1, 2001 to June 10, 2002 from the counties of Copenhagen and Funen.	126	patients from the cohort study with quinolone-sensitive isolates	84	Part of a larger cohort study where isolates were tested . Patients were matched on date of specimen collection and filled in a questionnaire for more information	mean age of 33 (IQR 20-45 )	83.3	16.7		Patients were selected from the cohort study based on a resistant campylobacter isolate test, they were followed up with a short questionnaire about illness and fluoroquinolone use, and matched to two randomly selected patients from the cohort study with a sensitive campylobacter isolate. Patients were matched by date of specimen collection. Any unanswered survey question was filled in by info fr…	10	Sausages	41	Table (specify number)	3	Jejuni	Not specified	Fluoroquinolones (eg. Ciprofloxacin)	Univariable Linear Regression; Multivariable Regression	Odds Ratio	8/42 patients with resistant isolates, 33/84 patients with sensitive isolates; Univariable [matched OR=0.32, 95%CI=0.12 to 0.88, p=0.027], Multivariable [N/A]
Quinolone-resistant Campylobacter infections: Risk factors and clinical consequences	Engberg, J, Neimann, J, Nielsen, E M, Aerestrup, F M, Fussing, V. (2004). Quinolone-resistant Campylobacter infections: risk factors and clinical consequences. Emerging infectious diseases, 10(6), 1060	Engberg, J, Neimann, J, Nielsen, E M, Aerestrup, F M, Fussing, V	2004	12/01/01-06/10/02	Case-Comparison	Observation	To identify risk factors associated with acquiring quinolone-resistant C. jejuni infections	Disk Diffusion	nalidixic acid MIC>64 mg/L and a zone size of less than or equal 27 mm for the tablet method	Denmark	Sampled from a larger prospective cohort that involved all culture-positive campylobacter infections from May 1, 2001 to June 10, 2002 from the counties of Copenhagen and Funen.	126	patients from the cohort study with quinolone-sensitive isolates	84	Part of a larger cohort study where isolates were tested . Patients were matched on date of specimen collection and filled in a questionnaire for more information	mean age of 33 (IQR 20-45 )	83.3	16.7		Patients were selected from the cohort study based on a resistant campylobacter isolate test, they were followed up with a short questionnaire about illness and fluoroquinolone use, and matched to two randomly selected patients from the cohort study with a sensitive campylobacter isolate. Patients were matched by date of specimen collection. Any unanswered survey question was filled in by info fr…	10	Handling of raw meat	52	Table (specify number)	3	Jejuni	Not specified	Fluoroquinolones (eg. Ciprofloxacin)	Univariable Linear Regression; Multivariable Regression	Odds Ratio	9/42 patients with resistant isolates 43/84 patients with resistant isolates; Univariable [matched OR=0.14, 95%CI=0.04 to 0.48, p=0.002] Multivariable [N/A]
Quinolone-resistant Campylobacter infections: Risk factors and clinical consequences	Engberg, J, Neimann, J, Nielsen, E M, Aerestrup, F M, Fussing, V. (2004). Quinolone-resistant Campylobacter infections: risk factors and clinical consequences. Emerging infectious diseases, 10(6), 1061	Engberg, J, Neimann, J, Nielsen, E M, Aerestrup, F M, Fussing, V	2004	12/01/01-06/10/02	Case-Comparison	Observation	To identify risk factors associated with acquiring quinolone-resistant C. jejuni infections	Disk Diffusion	nalidixic acid MIC>64 mg/L and a zone size of less than or equal 27 mm for the tablet method	Denmark	Sampled from a larger prospective cohort that involved all culture-positive campylobacter infections from May 1, 2001 to June 10, 2002 from the counties of Copenhagen and Funen.	126	patients from the cohort study with quinolone-sensitive isolates	84	Part of a larger cohort study where isolates were tested . Patients were matched on date of specimen collection and filled in a questionnaire for more information	mean age of 33 (IQR 20-45 )	83.3	16.7		Patients were selected from the cohort study based on a resistant campylobacter isolate test, they were followed up with a short questionnaire about illness and fluoroquinolone use, and matched to two randomly selected patients from the cohort study with a sensitive campylobacter isolate. Patients were matched by date of specimen collection. Any unanswered survey question was filled in by info fr…	10	Travel abroad within the last 7 days	42	Table (specify number)	3	Jejuni	Not specified	Quinolones (eg. Nalidixic acid)	Univariable Linear Regression; Multivariable Regression	Odds Ratio	30/42 patients with resistant isolates; 12/84 patients with sensitive isolates Univariable [matched OR 12.12, 95%CI=4.23 to 34.73, p<0.0001] Multivariable [matched OR 16.81, 95%CI=3.44 to 82.20, p=0.001]
Quinolone-resistant Campylobacter infections: Risk factors and clinical consequences	Engberg, J, Neimann, J, Nielsen, E M, Aerestrup, F M, Fussing, V. (2004). Quinolone-resistant Campylobacter infections: risk factors and clinical consequences. Emerging infectious diseases, 10(6), 1062	Engberg, J, Neimann, J, Nielsen, E M, Aerestrup, F M, Fussing, V	2004	12/01/01-06/10/02	Case-Comparison	Observation	To identify risk factors associated with acquiring quinolone-resistant C. jejuni infections	Disk Diffusion	nalidixic acid MIC>64 mg/L and a zone size of less than or equal 27 mm for the tablet method	Denmark	Sampled from a larger prospective cohort that involved all culture-positive campylobacter infections from May 1, 2001 to June 10, 2002 from the counties of Copenhagen and Funen.	126	patients from the cohort study with quinolone-sensitive isolates	84	Part of a larger cohort study where isolates were tested . Patients were matched on date of specimen collection and filled in a questionnaire for more information	mean age of 33 (IQR 20-45 )	83.3	16.7		Patients were selected from the cohort study based on a resistant campylobacter isolate test, they were followed up with a short questionnaire about illness and fluoroquinolone use, and matched to two randomly selected patients from the cohort study with a sensitive campylobacter isolate. Patients were matched by date of specimen collection. Any unanswered survey question was filled in by info fr…	10	Animal contact	59	Table (specify number)	3	Jejuni	Not specified	Fluoroquinolones (eg. Ciprofloxacin)	Univariable Linear Regression; Multivariable Regression	Odds Ratio	14/42 patients with resistant isolates 45/84 patients with sensitive isolates; Univariable [matched OR=0.44, 95%CI=0.20 to 0.94, p=0.032] Multivariable [N/A]
Quinolone-resistant Campylobacter infections: Risk factors and clinical consequences	Engberg, J, Neimann, J, Nielsen, E M, Aerestrup, F M, Fussing, V. (2004). Quinolone-resistant Campylobacter infections: risk factors and clinical consequences. Emerging infectious diseases, 10(6), 1063	Engberg, J, Neimann, J, Nielsen, E M, Aerestrup, F M, Fussing, V	2004	12/01/01-06/10/02	Case-Comparison	Observation	To identify risk factors associated with acquiring quinolone-resistant C. jejuni infections	Disk Diffusion	nalidixic acid MIC>64 mg/L and a zone size of less than or equal 27 mm for the tablet method	Denmark	Sampled from a larger prospective cohort that involved all culture-positive campylobacter infections from May 1, 2001 to June 10, 2002 from the counties of Copenhagen and Funen.	126	patients from the cohort study with quinolone-sensitive isolates	84	Part of a larger cohort study where isolates were tested . Patients were matched on date of specimen collection and filled in a questionnaire for more information	mean age of 33 (IQR 20-45 )	83.3	16.7		Patients were selected from the cohort study based on a resistant campylobacter isolate test, they were followed up with a short questionnaire about illness and fluoroquinolone use, and matched to two randomly selected patients from the cohort study with a sensitive campylobacter isolate. Patients were matched by date of specimen collection. Any unanswered survey question was filled in by info fr…	10	Fluoroquinolone treatment after illness onset but before stool sample or 4 weeks before symptom onset	13	Table (specify number)	3	Jejuni	Not specified	Fluoroquinolones (eg. Ciprofloxacin)	Univariable Linear Regression; Multivariable Regression	Odds Ratio	8/42 patients with resistant isolates, 5/84 patients with sensistive isolates; Univariable [matched OR 4.44, 95% CI=1.15 to 17.09, p=0.031] Multivariable [N/A]
Quinolone-resistant Campylobacter infections: Risk factors and clinical consequences	Engberg, J, Neimann, J, Nielsen, E M, Aerestrup, F M, Fussing, V. (2004). Quinolone-resistant Campylobacter infections: risk factors and clinical consequences. Emerging infectious diseases, 10(6), 1064	Engberg, J, Neimann, J, Nielsen, E M, Aerestrup, F M, Fussing, V	2004	12/01/01-06/10/02	Case-Comparison	Observation	To identify risk factors associated with acquiring quinolone-resistant C. jejuni infections	Disk Diffusion	nalidixic acid MIC>64 mg/L and a zone size of less than or equal 27 mm for the tablet method	Denmark	Sampled from a larger prospective cohort that involved all culture-positive campylobacter infections from May 1, 2001 to June 10, 2002 from the counties of Copenhagen and Funen.	126	patients from the cohort study with quinolone-sensitive isolates	84	Part of a larger cohort study where isolates were tested . Patients were matched on date of specimen collection and filled in a questionnaire for more information	mean age of 33 (IQR 20-45 )	83.3	16.7		Patients were selected from the cohort study based on a resistant campylobacter isolate test, they were followed up with a short questionnaire about illness and fluoroquinolone use, and matched to two randomly selected patients from the cohort study with a sensitive campylobacter isolate. Patients were matched by date of specimen collection. Any unanswered survey question was filled in by info fr…	10	Public water supply	85	Table (specify number)	3	Jejuni	Not specified	Fluoroquinolones (eg. Ciprofloxacin)	Univariable Linear Regression; Multivariable Regression	Odds Ratio	19/42 patients with resistant isolates 66/84 patients with sensitive isolates; Univariable [matched OR=0.17, 95%CI=0.06 to 0.46, p=0.001] Multivariable [N/A]
Quinolone-resistant Campylobacter infections: Risk factors and clinical consequences	Engberg, J, Neimann, J, Nielsen, E M, Aerestrup, F M, Fussing, V. (2004). Quinolone-resistant Campylobacter infections: risk factors and clinical consequences. Emerging infectious diseases, 10(6), 1065	Engberg, J, Neimann, J, Nielsen, E M, Aerestrup, F M, Fussing, V	2004	12/01/01-06/10/02	Case-Comparison	Observation	To identify risk factors associated with acquiring quinolone-resistant C. jejuni infections	Disk Diffusion	nalidixic acid MIC>64 mg/L and a zone size of less than or equal 27 mm for the tablet method	Denmark	Sampled from a larger prospective cohort that involved all culture-positive campylobacter infections from May 1, 2001 to June 10, 2002 from the counties of Copenhagen and Funen.	126	patients from the cohort study with quinolone-sensitive isolates	84	Part of a larger cohort study where isolates were tested . Patients were matched on date of specimen collection and filled in a questionnaire for more information	mean age of 33 (IQR 20-45 )	83.3	16.7		Patients were selected from the cohort study based on a resistant campylobacter isolate test, they were followed up with a short questionnaire about illness and fluoroquinolone use, and matched to two randomly selected patients from the cohort study with a sensitive campylobacter isolate. Patients were matched by date of specimen collection. Any unanswered survey question was filled in by info fr…	10	Swimming (pool, ocean, lake, or other place)	36	Table (specify number)	3	Jejuni	Not specified	Fluoroquinolones (eg. Ciprofloxacin)	Univariable Linear Regression; Multivariable Regression	Odds Ratio	20/42 patients with resistant isolates 16/84 patients with sensitive isolates; Univariable [matched OR=3.22, 95%CI=1.48 to 7.00, p=0.003] Multivariable [matched OR=5.01, 95%CI=1.14 to 21.99, p=0.033]
Risk factors for ciprofloxacin-resistant Campylobacter infection in Wales	Evans, M R, Northey, G, Sarvotham, T S, Hopkins, A L, Rigby, C J, Thomas, D Rh (2009). Risk factors for ciprofloxacin-resistant Campylobacter infection in Wales. Journal of Antimicrobial Chemotherapy, 64(2), 424	Evans, M R, Northey, G, Sarvotham, T S, Hopkins, A L, Rigby, C J, Thomas, D Rh	2009	04/--/03-09/--/04	Case-Comparison	Survey/Questionnaire	To identify risk factors for ciprofloxacin-resistant Campylobacter infection. Null hypothesis that there was no difference between case and comparison patients in exposure to several variables. The study aimed to achieve a 90% power to detect an odds ratio of 2.5 assuming a 10% exposure frequency and 0.05 significance level	Disk Diffusion	BSAC [resistant zone less than or equal to 17mm, MIC= greater than or equal to 4 milligrams/L)	United Kingdom	Patients between April 2003 and September 2004 recruited through the Welsh laboratory surveillance scheme only form laboratories that routinely tested all Campylobacter species for ciprofloxacin resistance.	556	ciprofloxacin-susceptible patients	411	Patients between April 2003 and September 2004 recruited through the Welsh laboratory surveillance scheme only form laboratories that routinely tested all Campylobacter species for ciprofloxacin resistance. Case patients were defined as patients whose faecal specimen yielded a ciprofloxacin-resistant Campylobacter isolate. Comparison patients were selected at random from patients with a ciproflox…	Median age of case patients 53 years and comparison patients 49	50.72	49.28	0	Case patients were defined as patients whose faecal specimen yielded a ciprofloxacin-resistant Campylobacter isolate. Comparison patients were selected at random from patients with a ciprofloxacin-susceptible Campylobacter isolate. STUDY WAS UNMATCHED	15	Food History 1: Eating away from home		Table (specify number)	1	Not specified	Not specified	Fluoroquinolones (eg. Ciprofloxacin)	Univariable Linear Regression; Multivariable Regression; Logistic Regression	Count	Resistant=91/141, Susceptible=297/406, Crude OR (95% CI)=0.7 (0.4-1.0), p=0.07
Risk factors for ciprofloxacin-resistant Campylobacter infection in Wales	Evans, M R, Northey, G, Sarvotham, T S, Hopkins, A L, Rigby, C J, Thomas, D Rh (2009). Risk factors for ciprofloxacin-resistant Campylobacter infection in Wales. Journal of Antimicrobial Chemotherapy, 64(2), 425	Evans, M R, Northey, G, Sarvotham, T S, Hopkins, A L, Rigby, C J, Thomas, D Rh	2009	04/--/03-09/--/04	Case-Comparison	Survey/Questionnaire	To identify risk factors for ciprofloxacin-resistant Campylobacter infection. Null hypothesis that there was no difference between case and comparison patients in exposure to several variables. The study aimed to achieve a 90% power to detect an odds ratio of 2.5 assuming a 10% exposure frequency and 0.05 significance level	Disk Diffusion	BSAC [resistant zone less than or equal to 17mm, MIC= greater than or equal to 4 milligrams/L)	United Kingdom	Patients between April 2003 and September 2004 recruited through the Welsh laboratory surveillance scheme only form laboratories that routinely tested all Campylobacter species for ciprofloxacin resistance.	556	ciprofloxacin-susceptible patients	411	Patients between April 2003 and September 2004 recruited through the Welsh laboratory surveillance scheme only form laboratories that routinely tested all Campylobacter species for ciprofloxacin resistance. Case patients were defined as patients whose faecal specimen yielded a ciprofloxacin-resistant Campylobacter isolate. Comparison patients were selected at random from patients with a ciproflox…	Median age of case patients 53 years and comparison patients 49	50.72	49.28	0	Case patients were defined as patients whose faecal specimen yielded a ciprofloxacin-resistant Campylobacter isolate. Comparison patients were selected at random from patients with a ciprofloxacin-susceptible Campylobacter isolate. STUDY WAS UNMATCHED	15	Food history 2: any chicken		Table (specify number)	1	Not specified	Not specified	Fluoroquinolones (eg. Ciprofloxacin)	Univariable Linear Regression; Multivariable Regression; Logistic Regression	Count	Resistant= 128/144, Susceptible=364/410, Crude OR (95% CI)=1.0 (0.5-2.0), p=0.91
Risk factors for ciprofloxacin-resistant Campylobacter infection in Wales	Evans, M R, Northey, G, Sarvotham, T S, Hopkins, A L, Rigby, C J, Thomas, D Rh (2009). Risk factors for ciprofloxacin-resistant Campylobacter infection in Wales. Journal of Antimicrobial Chemotherapy, 64(2), 426	Evans, M R, Northey, G, Sarvotham, T S, Hopkins, A L, Rigby, C J, Thomas, D Rh	2009	04/--/03-09/--/04	Case-Comparison	Survey/Questionnaire	To identify risk factors for ciprofloxacin-resistant Campylobacter infection. Null hypothesis that there was no difference between case and comparison patients in exposure to several variables. The study aimed to achieve a 90% power to detect an odds ratio of 2.5 assuming a 10% exposure frequency and 0.05 significance level	Disk Diffusion	BSAC [resistant zone less than or equal to 17mm, MIC= greater than or equal to 4 milligrams/L)	United Kingdom	Patients between April 2003 and September 2004 recruited through the Welsh laboratory surveillance scheme only form laboratories that routinely tested all Campylobacter species for ciprofloxacin resistance.	556	ciprofloxacin-susceptible patients	411	Patients between April 2003 and September 2004 recruited through the Welsh laboratory surveillance scheme only form laboratories that routinely tested all Campylobacter species for ciprofloxacin resistance. Case patients were defined as patients whose faecal specimen yielded a ciprofloxacin-resistant Campylobacter isolate. Comparison patients were selected at random from patients with a ciproflox…	Median age of case patients 53 years and comparison patients 49	50.72	49.28	0	Case patients were defined as patients whose faecal specimen yielded a ciprofloxacin-resistant Campylobacter isolate. Comparison patients were selected at random from patients with a ciprofloxacin-susceptible Campylobacter isolate. STUDY WAS UNMATCHED	15	Food history 3: any pork		Table (specify number)	1	Not specified	Not specified	Fluoroquinolones (eg. Ciprofloxacin)	Univariable Linear Regression; Multivariable Regression; Logistic Regression	Count	Resistant=58/142, Susceptible=181/407, Crude OR (95%CI)=0.9 (0.6-1.3), p=0.05
Risk factors for ciprofloxacin-resistant Campylobacter infection in Wales	Evans, M R, Northey, G, Sarvotham, T S, Hopkins, A L, Rigby, C J, Thomas, D Rh (2009). Risk factors for ciprofloxacin-resistant Campylobacter infection in Wales. Journal of Antimicrobial Chemotherapy, 64(2), 427	Evans, M R, Northey, G, Sarvotham, T S, Hopkins, A L, Rigby, C J, Thomas, D Rh	2009	04/--/03-09/--/04	Case-Comparison	Survey/Questionnaire	To identify risk factors for ciprofloxacin-resistant Campylobacter infection. Null hypothesis that there was no difference between case and comparison patients in exposure to several variables. The study aimed to achieve a 90% power to detect an odds ratio of 2.5 assuming a 10% exposure frequency and 0.05 significance level	Disk Diffusion	BSAC [resistant zone less than or equal to 17mm, MIC= greater than or equal to 4 milligrams/L)	United Kingdom	Patients between April 2003 and September 2004 recruited through the Welsh laboratory surveillance scheme only form laboratories that routinely tested all Campylobacter species for ciprofloxacin resistance.	556	ciprofloxacin-susceptible patients	411	Patients between April 2003 and September 2004 recruited through the Welsh laboratory surveillance scheme only form laboratories that routinely tested all Campylobacter species for ciprofloxacin resistance. Case patients were defined as patients whose faecal specimen yielded a ciprofloxacin-resistant Campylobacter isolate. Comparison patients were selected at random from patients with a ciproflox…	Median age of case patients 53 years and comparison patients 49	50.72	49.28	0	Case patients were defined as patients whose faecal specimen yielded a ciprofloxacin-resistant Campylobacter isolate. Comparison patients were selected at random from patients with a ciprofloxacin-susceptible Campylobacter isolate. STUDY WAS UNMATCHED	15	Food history 4: any lamb or mutton		Table (specify number)	1	Not specified	Not specified	Fluoroquinolones (eg. Ciprofloxacin)	Univariable Linear Regression; Multivariable Regression; Logistic Regression	Count	Resistant=65/142, Susceptible=149/405, Crude OR (95% CI)=1.5 (1.0-2.2), p=0.07
Risk factors for ciprofloxacin-resistant Campylobacter infection in Wales	Evans, M R, Northey, G, Sarvotham, T S, Hopkins, A L, Rigby, C J, Thomas, D Rh (2009). Risk factors for ciprofloxacin-resistant Campylobacter infection in Wales. Journal of Antimicrobial Chemotherapy, 64(2), 428	Evans, M R, Northey, G, Sarvotham, T S, Hopkins, A L, Rigby, C J, Thomas, D Rh	2009	04/--/03-09/--/04	Case-Comparison	Survey/Questionnaire	To identify risk factors for ciprofloxacin-resistant Campylobacter infection. Null hypothesis that there was no difference between case and comparison patients in exposure to several variables. The study aimed to achieve a 90% power to detect an odds ratio of 2.5 assuming a 10% exposure frequency and 0.05 significance level	Disk Diffusion	BSAC [resistant zone less than or equal to 17mm, MIC= greater than or equal to 4 milligrams/L)	United Kingdom	Patients between April 2003 and September 2004 recruited through the Welsh laboratory surveillance scheme only form laboratories that routinely tested all Campylobacter species for ciprofloxacin resistance.	556	ciprofloxacin-susceptible patients	411	Patients between April 2003 and September 2004 recruited through the Welsh laboratory surveillance scheme only form laboratories that routinely tested all Campylobacter species for ciprofloxacin resistance. Case patients were defined as patients whose faecal specimen yielded a ciprofloxacin-resistant Campylobacter isolate. Comparison patients were selected at random from patients with a ciproflox…	Median age of case patients 53 years and comparison patients 49	50.72	49.28	0	Case patients were defined as patients whose faecal specimen yielded a ciprofloxacin-resistant Campylobacter isolate. Comparison patients were selected at random from patients with a ciprofloxacin-susceptible Campylobacter isolate. STUDY WAS UNMATCHED	15	Food history 5: Any unpasteurized milk		Table (specify number)	1	Not specified	Not specified	Fluoroquinolones (eg. Ciprofloxacin)	Univariable Linear Regression; Multivariable Regression; Logistic Regression	Count	Resistant=2/99, Susceptible=9/390, Crude OR (95% CI)=0.9 (0.0-4.5), p=1.00
Risk factors for ciprofloxacin-resistant Campylobacter infection in Wales	Evans, M R, Northey, G, Sarvotham, T S, Hopkins, A L, Rigby, C J, Thomas, D Rh (2009). Risk factors for ciprofloxacin-resistant Campylobacter infection in Wales. Journal of Antimicrobial Chemotherapy, 64(2), 429	Evans, M R, Northey, G, Sarvotham, T S, Hopkins, A L, Rigby, C J, Thomas, D Rh	2009	04/--/03-09/--/04	Case-Comparison	Survey/Questionnaire	To identify risk factors for ciprofloxacin-resistant Campylobacter infection. Null hypothesis that there was no difference between case and comparison patients in exposure to several variables. The study aimed to achieve a 90% power to detect an odds ratio of 2.5 assuming a 10% exposure frequency and 0.05 significance level	Disk Diffusion	BSAC [resistant zone less than or equal to 17mm, MIC= greater than or equal to 4 milligrams/L)	United Kingdom	Patients between April 2003 and September 2004 recruited through the Welsh laboratory surveillance scheme only form laboratories that routinely tested all Campylobacter species for ciprofloxacin resistance.	556	ciprofloxacin-susceptible patients	411	Patients between April 2003 and September 2004 recruited through the Welsh laboratory surveillance scheme only form laboratories that routinely tested all Campylobacter species for ciprofloxacin resistance. Case patients were defined as patients whose faecal specimen yielded a ciprofloxacin-resistant Campylobacter isolate. Comparison patients were selected at random from patients with a ciproflox…	Median age of case patients 53 years and comparison patients 49	50.72	49.28	0	Case patients were defined as patients whose faecal specimen yielded a ciprofloxacin-resistant Campylobacter isolate. Comparison patients were selected at random from patients with a ciprofloxacin-susceptible Campylobacter isolate. STUDY WAS UNMATCHED	15	Handled raw chicken		Table (specify number)	1	Not specified	Not specified	Fluoroquinolones (eg. Ciprofloxacin)	Univariable Linear Regression; Multivariable Regression; Logistic Regression	Count	Resistant=47/104, Susceptible=168/393, Crude OR (95% CI)=1.1(0.7-1.8), p=0.74
Risk factors for ciprofloxacin-resistant Campylobacter infection in Wales	Evans, M R, Northey, G, Sarvotham, T S, Hopkins, A L, Rigby, C J, Thomas, D Rh (2009). Risk factors for ciprofloxacin-resistant Campylobacter infection in Wales. Journal of Antimicrobial Chemotherapy, 64(2), 430	Evans, M R, Northey, G, Sarvotham, T S, Hopkins, A L, Rigby, C J, Thomas, D Rh	2009	04/--/03-09/--/04	Case-Comparison	Survey/Questionnaire	To identify risk factors for ciprofloxacin-resistant Campylobacter infection. Null hypothesis that there was no difference between case and comparison patients in exposure to several variables. The study aimed to achieve a 90% power to detect an odds ratio of 2.5 assuming a 10% exposure frequency and 0.05 significance level	Disk Diffusion	BSAC [resistant zone less than or equal to 17mm, MIC= greater than or equal to 4 milligrams/L)	United Kingdom	Patients between April 2003 and September 2004 recruited through the Welsh laboratory surveillance scheme only form laboratories that routinely tested all Campylobacter species for ciprofloxacin resistance.	556	ciprofloxacin-susceptible patients	411	Patients between April 2003 and September 2004 recruited through the Welsh laboratory surveillance scheme only form laboratories that routinely tested all Campylobacter species for ciprofloxacin resistance. Case patients were defined as patients whose faecal specimen yielded a ciprofloxacin-resistant Campylobacter isolate. Comparison patients were selected at random from patients with a ciproflox…	Median age of case patients 53 years and comparison patients 49	50.72	49.28	0	Case patients were defined as patients whose faecal specimen yielded a ciprofloxacin-resistant Campylobacter isolate. Comparison patients were selected at random from patients with a ciprofloxacin-susceptible Campylobacter isolate. STUDY WAS UNMATCHED	15	Store raw chicken in fridge		Table (specify number)	1	Not specified	Not specified	Fluoroquinolones (eg. Ciprofloxacin)	Univariable Linear Regression; Multivariable Regression; Logistic Regression	Count	Resistant=35/141, Susceptible=176/404, Crude OR (95% CI)=0.4(0.3-0.7), p<0.001
Risk factors for ciprofloxacin-resistant Campylobacter infection in Wales	Evans, M R, Northey, G, Sarvotham, T S, Hopkins, A L, Rigby, C J, Thomas, D Rh (2009). Risk factors for ciprofloxacin-resistant Campylobacter infection in Wales. Journal of Antimicrobial Chemotherapy, 64(2), 431	Evans, M R, Northey, G, Sarvotham, T S, Hopkins, A L, Rigby, C J, Thomas, D Rh	2009	04/--/03-09/--/04	Case-Comparison	Survey/Questionnaire	To identify risk factors for ciprofloxacin-resistant Campylobacter infection. Null hypothesis that there was no difference between case and comparison patients in exposure to several variables. The study aimed to achieve a 90% power to detect an odds ratio of 2.5 assuming a 10% exposure frequency and 0.05 significance level	Disk Diffusion	BSAC [resistant zone less than or equal to 17mm, MIC= greater than or equal to 4 milligrams/L)	United Kingdom	Patients between April 2003 and September 2004 recruited through the Welsh laboratory surveillance scheme only form laboratories that routinely tested all Campylobacter species for ciprofloxacin resistance.	556	ciprofloxacin-susceptible patients	411	Patients between April 2003 and September 2004 recruited through the Welsh laboratory surveillance scheme only form laboratories that routinely tested all Campylobacter species for ciprofloxacin resistance. Case patients were defined as patients whose faecal specimen yielded a ciprofloxacin-resistant Campylobacter isolate. Comparison patients were selected at random from patients with a ciproflox…	Median age of case patients 53 years and comparison patients 49	50.72	49.28	0	Case patients were defined as patients whose faecal specimen yielded a ciprofloxacin-resistant Campylobacter isolate. Comparison patients were selected at random from patients with a ciprofloxacin-susceptible Campylobacter isolate. STUDY WAS UNMATCHED	15	Travel-related infection 4: ate chicken abroad	74	Table (specify number)	2	Not specified	Not specified	Fluoroquinolones (eg. Ciprofloxacin)	Univariable Linear Regression; Multivariable Regression; Logistic Regression	Count	Resistant=66/74, Susceptible=17/22, Crude OR (95% CI)=2.4 (0.6-9.7), p=0.17
Risk factors for ciprofloxacin-resistant Campylobacter infection in Wales	Evans, M R, Northey, G, Sarvotham, T S, Hopkins, A L, Rigby, C J, Thomas, D Rh (2009). Risk factors for ciprofloxacin-resistant Campylobacter infection in Wales. Journal of Antimicrobial Chemotherapy, 64(2), 432	Evans, M R, Northey, G, Sarvotham, T S, Hopkins, A L, Rigby, C J, Thomas, D Rh	2009	04/--/03-09/--/04	Case-Comparison	Survey/Questionnaire	To identify risk factors for ciprofloxacin-resistant Campylobacter infection. Null hypothesis that there was no difference between case and comparison patients in exposure to several variables. The study aimed to achieve a 90% power to detect an odds ratio of 2.5 assuming a 10% exposure frequency and 0.05 significance level	Disk Diffusion	BSAC [resistant zone less than or equal to 17mm, MIC= greater than or equal to 4 milligrams/L)	United Kingdom	Patients between April 2003 and September 2004 recruited through the Welsh laboratory surveillance scheme only form laboratories that routinely tested all Campylobacter species for ciprofloxacin resistance.	556	ciprofloxacin-susceptible patients	411	Patients between April 2003 and September 2004 recruited through the Welsh laboratory surveillance scheme only form laboratories that routinely tested all Campylobacter species for ciprofloxacin resistance. Case patients were defined as patients whose faecal specimen yielded a ciprofloxacin-resistant Campylobacter isolate. Comparison patients were selected at random from patients with a ciproflox…	Median age of case patients 53 years and comparison patients 49	50.72	49.28	0	Case patients were defined as patients whose faecal specimen yielded a ciprofloxacin-resistant Campylobacter isolate. Comparison patients were selected at random from patients with a ciprofloxacin-susceptible Campylobacter isolate. STUDY WAS UNMATCHED	15	Travel-related infection 5: Ate eggs abroad	74	Table (specify number)	2	Not specified	Not specified	Fluoroquinolones (eg. Ciprofloxacin)	Univariable Linear Regression; Multivariable Regression; Logistic Regression	Count	Resistant=57/74, Susceptible=13/23, Crude OR (95%CI)=2/6 (0.9-7.7), p=0.099
Risk factors for ciprofloxacin-resistant Campylobacter infection in Wales	Evans, M R, Northey, G, Sarvotham, T S, Hopkins, A L, Rigby, C J, Thomas, D Rh (2009). Risk factors for ciprofloxacin-resistant Campylobacter infection in Wales. Journal of Antimicrobial Chemotherapy, 64(2), 433	Evans, M R, Northey, G, Sarvotham, T S, Hopkins, A L, Rigby, C J, Thomas, D Rh	2009	04/--/03-09/--/04	Case-Comparison	Survey/Questionnaire	To identify risk factors for ciprofloxacin-resistant Campylobacter infection. Null hypothesis that there was no difference between case and comparison patients in exposure to several variables. The study aimed to achieve a 90% power to detect an odds ratio of 2.5 assuming a 10% exposure frequency and 0.05 significance level	Disk Diffusion	BSAC [resistant zone less than or equal to 17mm, MIC= greater than or equal to 4 milligrams/L)	United Kingdom	Patients between April 2003 and September 2004 recruited through the Welsh laboratory surveillance scheme only form laboratories that routinely tested all Campylobacter species for ciprofloxacin resistance.	556	ciprofloxacin-susceptible patients	411	Patients between April 2003 and September 2004 recruited through the Welsh laboratory surveillance scheme only form laboratories that routinely tested all Campylobacter species for ciprofloxacin resistance. Case patients were defined as patients whose faecal specimen yielded a ciprofloxacin-resistant Campylobacter isolate. Comparison patients were selected at random from patients with a ciproflox…	Median age of case patients 53 years and comparison patients 49	50.72	49.28	0	Case patients were defined as patients whose faecal specimen yielded a ciprofloxacin-resistant Campylobacter isolate. Comparison patients were selected at random from patients with a ciprofloxacin-susceptible Campylobacter isolate. STUDY WAS UNMATCHED	15	Domestically-acquired infection 4: ate chicken in the UK	71	Table (specify number)	2	Not specified	Not specified	Fluoroquinolones (eg. Ciprofloxacin)	Univariable Linear Regression; Multivariable Regression; Logistic Regression	Count	Resistant=59/70, Susceptible=344/387, Crude OR (95% CI)=0.7 (0.3-1.5), p=0.37
Risk factors for ciprofloxacin-resistant Campylobacter infection in Wales	Evans, M R, Northey, G, Sarvotham, T S, Hopkins, A L, Rigby, C J, Thomas, D Rh (2009). Risk factors for ciprofloxacin-resistant Campylobacter infection in Wales. Journal of Antimicrobial Chemotherapy, 64(2), 434	Evans, M R, Northey, G, Sarvotham, T S, Hopkins, A L, Rigby, C J, Thomas, D Rh	2009	04/--/03-09/--/04	Case-Comparison	Survey/Questionnaire	To identify risk factors for ciprofloxacin-resistant Campylobacter infection. Null hypothesis that there was no difference between case and comparison patients in exposure to several variables. The study aimed to achieve a 90% power to detect an odds ratio of 2.5 assuming a 10% exposure frequency and 0.05 significance level	Disk Diffusion	BSAC [resistant zone less than or equal to 17mm, MIC= greater than or equal to 4 milligrams/L)	United Kingdom	Patients between April 2003 and September 2004 recruited through the Welsh laboratory surveillance scheme only form laboratories that routinely tested all Campylobacter species for ciprofloxacin resistance.	556	ciprofloxacin-susceptible patients	411	Patients between April 2003 and September 2004 recruited through the Welsh laboratory surveillance scheme only form laboratories that routinely tested all Campylobacter species for ciprofloxacin resistance. Case patients were defined as patients whose faecal specimen yielded a ciprofloxacin-resistant Campylobacter isolate. Comparison patients were selected at random from patients with a ciproflox…	Median age of case patients 53 years and comparison patients 49	50.72	49.28	0	Case patients were defined as patients whose faecal specimen yielded a ciprofloxacin-resistant Campylobacter isolate. Comparison patients were selected at random from patients with a ciprofloxacin-susceptible Campylobacter isolate. STUDY WAS UNMATCHED	15	Domestically-acquired infection 5: ate pre-cooked cold meats in the UK	71	Table (specify number)	2	Not specified	Not specified	Fluoroquinolones (eg. Ciprofloxacin)	Univariable Linear Regression; Multivariable Regression; Logistic Regression	Count	Resistant=55/69, Susceptible=305/384, Crude OR (95% CI)=1.0 (0.5-2.1), p=0.91
Risk factors for ciprofloxacin-resistant Campylobacter infection in Wales	Evans, M R, Northey, G, Sarvotham, T S, Hopkins, A L, Rigby, C J, Thomas, D Rh (2009). Risk factors for ciprofloxacin-resistant Campylobacter infection in Wales. Journal of Antimicrobial Chemotherapy, 64(2), 435	Evans, M R, Northey, G, Sarvotham, T S, Hopkins, A L, Rigby, C J, Thomas, D Rh	2009	04/--/03-09/--/04	Case-Comparison	Survey/Questionnaire	To identify risk factors for ciprofloxacin-resistant Campylobacter infection. Null hypothesis that there was no difference between case and comparison patients in exposure to several variables. The study aimed to achieve a 90% power to detect an odds ratio of 2.5 assuming a 10% exposure frequency and 0.05 significance level	Disk Diffusion	BSAC [resistant zone less than or equal to 17mm, MIC= greater than or equal to 4 milligrams/L)	United Kingdom	Patients between April 2003 and September 2004 recruited through the Welsh laboratory surveillance scheme only form laboratories that routinely tested all Campylobacter species for ciprofloxacin resistance.	556	ciprofloxacin-susceptible patients	411	Patients between April 2003 and September 2004 recruited through the Welsh laboratory surveillance scheme only form laboratories that routinely tested all Campylobacter species for ciprofloxacin resistance. Case patients were defined as patients whose faecal specimen yielded a ciprofloxacin-resistant Campylobacter isolate. Comparison patients were selected at random from patients with a ciproflox…	Median age of case patients 53 years and comparison patients 49	50.72	49.28	0	Case patients were defined as patients whose faecal specimen yielded a ciprofloxacin-resistant Campylobacter isolate. Comparison patients were selected at random from patients with a ciprofloxacin-susceptible Campylobacter isolate. STUDY WAS UNMATCHED	15	Travel abroad in last 7 days		Table (specify number)	1	Not specified	Not specified	Fluoroquinolones (eg. Ciprofloxacin)	Univariable Linear Regression; Multivariable Regression; Logistic Regression	Count	Resistant=74/145, Susceptible=24/411, Crude OR (95%CI)=16.8 (9.7-29.6), p<0.001, Adjusted OR (95% CI)=24 (12.6-45.9), adjusted p<0.001
Risk factors for ciprofloxacin-resistant Campylobacter infection in Wales	Evans, M R, Northey, G, Sarvotham, T S, Hopkins, A L, Rigby, C J, Thomas, D Rh (2009). Risk factors for ciprofloxacin-resistant Campylobacter infection in Wales. Journal of Antimicrobial Chemotherapy, 64(2), 436	Evans, M R, Northey, G, Sarvotham, T S, Hopkins, A L, Rigby, C J, Thomas, D Rh	2009	04/--/03-09/--/04	Case-Comparison	Survey/Questionnaire	To identify risk factors for ciprofloxacin-resistant Campylobacter infection. Null hypothesis that there was no difference between case and comparison patients in exposure to several variables. The study aimed to achieve a 90% power to detect an odds ratio of 2.5 assuming a 10% exposure frequency and 0.05 significance level	Disk Diffusion	BSAC [resistant zone less than or equal to 17mm, MIC= greater than or equal to 4 milligrams/L)	United Kingdom	Patients between April 2003 and September 2004 recruited through the Welsh laboratory surveillance scheme only form laboratories that routinely tested all Campylobacter species for ciprofloxacin resistance.	556	ciprofloxacin-susceptible patients	411	Patients between April 2003 and September 2004 recruited through the Welsh laboratory surveillance scheme only form laboratories that routinely tested all Campylobacter species for ciprofloxacin resistance. Case patients were defined as patients whose faecal specimen yielded a ciprofloxacin-resistant Campylobacter isolate. Comparison patients were selected at random from patients with a ciproflox…	Median age of case patients 53 years and comparison patients 49	50.72	49.28	0	Case patients were defined as patients whose faecal specimen yielded a ciprofloxacin-resistant Campylobacter isolate. Comparison patients were selected at random from patients with a ciprofloxacin-susceptible Campylobacter isolate. STUDY WAS UNMATCHED	15	Travel-related infection 1: ill household contact	74	Table (specify number)	2	Not specified	Not specified	Fluoroquinolones (eg. Ciprofloxacin)	Univariable Linear Regression; Multivariable Regression; Logistic Regression	Count	Resistant=6/74, Susceptible=4/24, Crude OR (95% CI)=0.2(0.0-0.7), p=0.01, Adjusted OR=0.2(0.0-0.6), Adjusted p=0.009
Risk factors for ciprofloxacin-resistant Campylobacter infection in Wales	Evans, M R, Northey, G, Sarvotham, T S, Hopkins, A L, Rigby, C J, Thomas, D Rh (2009). Risk factors for ciprofloxacin-resistant Campylobacter infection in Wales. Journal of Antimicrobial Chemotherapy, 64(2), 437	Evans, M R, Northey, G, Sarvotham, T S, Hopkins, A L, Rigby, C J, Thomas, D Rh	2009	04/--/03-09/--/04	Case-Comparison	Survey/Questionnaire	To identify risk factors for ciprofloxacin-resistant Campylobacter infection. Null hypothesis that there was no difference between case and comparison patients in exposure to several variables. The study aimed to achieve a 90% power to detect an odds ratio of 2.5 assuming a 10% exposure frequency and 0.05 significance level	Disk Diffusion	BSAC [resistant zone less than or equal to 17mm, MIC= greater than or equal to 4 milligrams/L)	United Kingdom	Patients between April 2003 and September 2004 recruited through the Welsh laboratory surveillance scheme only form laboratories that routinely tested all Campylobacter species for ciprofloxacin resistance.	556	ciprofloxacin-susceptible patients	411	Patients between April 2003 and September 2004 recruited through the Welsh laboratory surveillance scheme only form laboratories that routinely tested all Campylobacter species for ciprofloxacin resistance. Case patients were defined as patients whose faecal specimen yielded a ciprofloxacin-resistant Campylobacter isolate. Comparison patients were selected at random from patients with a ciproflox…	Median age of case patients 53 years and comparison patients 49	50.72	49.28	0	Case patients were defined as patients whose faecal specimen yielded a ciprofloxacin-resistant Campylobacter isolate. Comparison patients were selected at random from patients with a ciprofloxacin-susceptible Campylobacter isolate. STUDY WAS UNMATCHED	15	Travel-related infection 2: Spain (versus other countries)	74	Table (specify number)	2	Not specified	Not specified	Fluoroquinolones (eg. Ciprofloxacin)	Univariable Linear Regression; Multivariable Regression; Logistic Regression	Count	Resistant=36/74, Susceptible=6/24, Crude OR (95% CI)=2.8 (0.9-9.7), p=0.07
Risk factors for ciprofloxacin-resistant Campylobacter infection in Wales	Evans, M R, Northey, G, Sarvotham, T S, Hopkins, A L, Rigby, C J, Thomas, D Rh (2009). Risk factors for ciprofloxacin-resistant Campylobacter infection in Wales. Journal of Antimicrobial Chemotherapy, 64(2), 438	Evans, M R, Northey, G, Sarvotham, T S, Hopkins, A L, Rigby, C J, Thomas, D Rh	2009	04/--/03-09/--/04	Case-Comparison	Survey/Questionnaire	To identify risk factors for ciprofloxacin-resistant Campylobacter infection. Null hypothesis that there was no difference between case and comparison patients in exposure to several variables. The study aimed to achieve a 90% power to detect an odds ratio of 2.5 assuming a 10% exposure frequency and 0.05 significance level	Disk Diffusion	BSAC [resistant zone less than or equal to 17mm, MIC= greater than or equal to 4 milligrams/L)	United Kingdom	Patients between April 2003 and September 2004 recruited through the Welsh laboratory surveillance scheme only form laboratories that routinely tested all Campylobacter species for ciprofloxacin resistance.	556	ciprofloxacin-susceptible patients	411	Patients between April 2003 and September 2004 recruited through the Welsh laboratory surveillance scheme only form laboratories that routinely tested all Campylobacter species for ciprofloxacin resistance. Case patients were defined as patients whose faecal specimen yielded a ciprofloxacin-resistant Campylobacter isolate. Comparison patients were selected at random from patients with a ciproflox…	Median age of case patients 53 years and comparison patients 49	50.72	49.28	0	Case patients were defined as patients whose faecal specimen yielded a ciprofloxacin-resistant Campylobacter isolate. Comparison patients were selected at random from patients with a ciprofloxacin-susceptible Campylobacter isolate. STUDY WAS UNMATCHED	15	Travel-related infection vs domestically acquired infection (factor was not specifically compared in the text but could be compared with analysis)	71	Table (specify number)	2	Not specified	Not specified	Fluoroquinolones (eg. Ciprofloxacin)	Univariable Linear Regression; Multivariable Regression; Logistic Regression	Count	Travel-related infection [Resistant=74, Susceptible=24], Domestic-acquired infection [Resistant=71, Susceptible=387]
Risk factors for ciprofloxacin-resistant Campylobacter infection in Wales	Evans, M R, Northey, G, Sarvotham, T S, Hopkins, A L, Rigby, C J, Thomas, D Rh (2009). Risk factors for ciprofloxacin-resistant Campylobacter infection in Wales. Journal of Antimicrobial Chemotherapy, 64(2), 439	Evans, M R, Northey, G, Sarvotham, T S, Hopkins, A L, Rigby, C J, Thomas, D Rh	2009	04/--/03-09/--/04	Case-Comparison	Survey/Questionnaire	To identify risk factors for ciprofloxacin-resistant Campylobacter infection. Null hypothesis that there was no difference between case and comparison patients in exposure to several variables. The study aimed to achieve a 90% power to detect an odds ratio of 2.5 assuming a 10% exposure frequency and 0.05 significance level	Disk Diffusion	BSAC [resistant zone less than or equal to 17mm, MIC= greater than or equal to 4 milligrams/L)	United Kingdom	Patients between April 2003 and September 2004 recruited through the Welsh laboratory surveillance scheme only form laboratories that routinely tested all Campylobacter species for ciprofloxacin resistance.	556	ciprofloxacin-susceptible patients	411	Patients between April 2003 and September 2004 recruited through the Welsh laboratory surveillance scheme only form laboratories that routinely tested all Campylobacter species for ciprofloxacin resistance. Case patients were defined as patients whose faecal specimen yielded a ciprofloxacin-resistant Campylobacter isolate. Comparison patients were selected at random from patients with a ciproflox…	Median age of case patients 53 years and comparison patients 49	50.72	49.28	0	Case patients were defined as patients whose faecal specimen yielded a ciprofloxacin-resistant Campylobacter isolate. Comparison patients were selected at random from patients with a ciprofloxacin-susceptible Campylobacter isolate. STUDY WAS UNMATCHED	15	Age group 1/3: 18-44 vs <18 years	145	Table (specify number)	1	Not specified	Not specified	Fluoroquinolones (eg. Ciprofloxacin)	Univariable Linear Regression; Multivariable Regression; Logistic Regression	Count	18-44 [resistant=37/145, susceptible=117/411, crude OR (95%CI)=2.8 (1.1-7.7), p=0.03, Adjusted OR (95%CI)=1.5(0.5-4.0), Adjusted p=0.47], <18[resistant=7/145, susceptible=61/411]
Risk factors for ciprofloxacin-resistant Campylobacter infection in Wales	Evans, M R, Northey, G, Sarvotham, T S, Hopkins, A L, Rigby, C J, Thomas, D Rh (2009). Risk factors for ciprofloxacin-resistant Campylobacter infection in Wales. Journal of Antimicrobial Chemotherapy, 64(2), 440	Evans, M R, Northey, G, Sarvotham, T S, Hopkins, A L, Rigby, C J, Thomas, D Rh	2009	04/--/03-09/--/04	Case-Comparison	Survey/Questionnaire	To identify risk factors for ciprofloxacin-resistant Campylobacter infection. Null hypothesis that there was no difference between case and comparison patients in exposure to several variables. The study aimed to achieve a 90% power to detect an odds ratio of 2.5 assuming a 10% exposure frequency and 0.05 significance level	Disk Diffusion	BSAC [resistant zone less than or equal to 17mm, MIC= greater than or equal to 4 milligrams/L)	United Kingdom	Patients between April 2003 and September 2004 recruited through the Welsh laboratory surveillance scheme only form laboratories that routinely tested all Campylobacter species for ciprofloxacin resistance.	556	ciprofloxacin-susceptible patients	411	Patients between April 2003 and September 2004 recruited through the Welsh laboratory surveillance scheme only form laboratories that routinely tested all Campylobacter species for ciprofloxacin resistance. Case patients were defined as patients whose faecal specimen yielded a ciprofloxacin-resistant Campylobacter isolate. Comparison patients were selected at random from patients with a ciproflox…	Median age of case patients 53 years and comparison patients 49	50.72	49.28	0	Case patients were defined as patients whose faecal specimen yielded a ciprofloxacin-resistant Campylobacter isolate. Comparison patients were selected at random from patients with a ciprofloxacin-susceptible Campylobacter isolate. STUDY WAS UNMATCHED	15	Age Group 2 = 45-64 vs <18		Table (specify number)	1	Not specified	Not specified	Fluoroquinolones (eg. Ciprofloxacin)	Univariable Linear Regression; Multivariable Regression; Logistic Regression	Count	45-64 [Resistant=75/145, susceptible=152/411, crude OR (95% CI)=4.3 (1.8-11.6), p=0.004, Adjusted OR(95% CI)= 2.3 (0.9-6.2), Adjusted p=0.09], <18 [Resistant=7/145, susceptible=61/411]
Risk factors for ciprofloxacin-resistant Campylobacter infection in Wales	Evans, M R, Northey, G, Sarvotham, T S, Hopkins, A L, Rigby, C J, Thomas, D Rh (2009). Risk factors for ciprofloxacin-resistant Campylobacter infection in Wales. Journal of Antimicrobial Chemotherapy, 64(2), 441	Evans, M R, Northey, G, Sarvotham, T S, Hopkins, A L, Rigby, C J, Thomas, D Rh	2009	04/--/03-09/--/04	Case-Comparison	Survey/Questionnaire	To identify risk factors for ciprofloxacin-resistant Campylobacter infection. Null hypothesis that there was no difference between case and comparison patients in exposure to several variables. The study aimed to achieve a 90% power to detect an odds ratio of 2.5 assuming a 10% exposure frequency and 0.05 significance level	Disk Diffusion	BSAC [resistant zone less than or equal to 17mm, MIC= greater than or equal to 4 milligrams/L)	United Kingdom	Patients between April 2003 and September 2004 recruited through the Welsh laboratory surveillance scheme only form laboratories that routinely tested all Campylobacter species for ciprofloxacin resistance.	556	ciprofloxacin-susceptible patients	411	Patients between April 2003 and September 2004 recruited through the Welsh laboratory surveillance scheme only form laboratories that routinely tested all Campylobacter species for ciprofloxacin resistance. Case patients were defined as patients whose faecal specimen yielded a ciprofloxacin-resistant Campylobacter isolate. Comparison patients were selected at random from patients with a ciproflox…	Median age of case patients 53 years and comparison patients 49	50.72	49.28	0	Case patients were defined as patients whose faecal specimen yielded a ciprofloxacin-resistant Campylobacter isolate. Comparison patients were selected at random from patients with a ciprofloxacin-susceptible Campylobacter isolate. STUDY WAS UNMATCHED	15	Domestically acquired infection 1: Student	71	Table (specify number)	2	Not specified	Not specified	Fluoroquinolones (eg. Ciprofloxacin)	Univariable Linear Regression; Multivariable Regression; Logistic Regression	Count	Resistant=0/71, Susceptible=28/359, Crude OR (95%CI)=0.0 (0.0-0.7), p=0.01
Risk factors for ciprofloxacin-resistant Campylobacter infection in Wales	Evans, M R, Northey, G, Sarvotham, T S, Hopkins, A L, Rigby, C J, Thomas, D Rh (2009). Risk factors for ciprofloxacin-resistant Campylobacter infection in Wales. Journal of Antimicrobial Chemotherapy, 64(2), 442	Evans, M R, Northey, G, Sarvotham, T S, Hopkins, A L, Rigby, C J, Thomas, D Rh	2009	04/--/03-09/--/04	Case-Comparison	Survey/Questionnaire	To identify risk factors for ciprofloxacin-resistant Campylobacter infection. Null hypothesis that there was no difference between case and comparison patients in exposure to several variables. The study aimed to achieve a 90% power to detect an odds ratio of 2.5 assuming a 10% exposure frequency and 0.05 significance level	Disk Diffusion	BSAC [resistant zone less than or equal to 17mm, MIC= greater than or equal to 4 milligrams/L)	United Kingdom	Patients between April 2003 and September 2004 recruited through the Welsh laboratory surveillance scheme only form laboratories that routinely tested all Campylobacter species for ciprofloxacin resistance.	556	ciprofloxacin-susceptible patients	411	Patients between April 2003 and September 2004 recruited through the Welsh laboratory surveillance scheme only form laboratories that routinely tested all Campylobacter species for ciprofloxacin resistance. Case patients were defined as patients whose faecal specimen yielded a ciprofloxacin-resistant Campylobacter isolate. Comparison patients were selected at random from patients with a ciproflox…	Median age of case patients 53 years and comparison patients 49	50.72	49.28	0	Case patients were defined as patients whose faecal specimen yielded a ciprofloxacin-resistant Campylobacter isolate. Comparison patients were selected at random from patients with a ciprofloxacin-susceptible Campylobacter isolate. STUDY WAS UNMATCHED	15	Employment status 2 [Student vs *assumed* unemployed]		Table (specify number)	1	Not specified	Not specified	Fluoroquinolones (eg. Ciprofloxacin)	Univariable Linear Regression; Multivariable Regression; Logistic Regression	Count	Student = [Resistant=2/145, Susceptible=30/411, Crude OR (95% CI)= 0.2 (0.0-0.7), p=0.02
Risk factors for ciprofloxacin-resistant Campylobacter infection in Wales	Evans, M R, Northey, G, Sarvotham, T S, Hopkins, A L, Rigby, C J, Thomas, D Rh (2009). Risk factors for ciprofloxacin-resistant Campylobacter infection in Wales. Journal of Antimicrobial Chemotherapy, 64(2), 443	Evans, M R, Northey, G, Sarvotham, T S, Hopkins, A L, Rigby, C J, Thomas, D Rh	2009	04/--/03-09/--/04	Case-Comparison	Survey/Questionnaire	To identify risk factors for ciprofloxacin-resistant Campylobacter infection. Null hypothesis that there was no difference between case and comparison patients in exposure to several variables. The study aimed to achieve a 90% power to detect an odds ratio of 2.5 assuming a 10% exposure frequency and 0.05 significance level	Disk Diffusion	BSAC [resistant zone less than or equal to 17mm, MIC= greater than or equal to 4 milligrams/L)	United Kingdom	Patients between April 2003 and September 2004 recruited through the Welsh laboratory surveillance scheme only form laboratories that routinely tested all Campylobacter species for ciprofloxacin resistance.	556	ciprofloxacin-susceptible patients	411	Patients between April 2003 and September 2004 recruited through the Welsh laboratory surveillance scheme only form laboratories that routinely tested all Campylobacter species for ciprofloxacin resistance. Case patients were defined as patients whose faecal specimen yielded a ciprofloxacin-resistant Campylobacter isolate. Comparison patients were selected at random from patients with a ciproflox…	Median age of case patients 53 years and comparison patients 49	50.72	49.28	0	Case patients were defined as patients whose faecal specimen yielded a ciprofloxacin-resistant Campylobacter isolate. Comparison patients were selected at random from patients with a ciprofloxacin-susceptible Campylobacter isolate. STUDY WAS UNMATCHED	15	Living with a child under 5 years ( vs not)		Table (specify number)	1	Not specified	Not specified	Fluoroquinolones (eg. Ciprofloxacin)	Univariable Linear Regression; Multivariable Regression; Logistic Regression	Count	Resistant=9/144, Susceptible=67/411, Crude OR (95% CI)=0.3 (0.2-0.7), p=0.004
Risk factors for ciprofloxacin-resistant Campylobacter infection in Wales	Evans, M R, Northey, G, Sarvotham, T S, Hopkins, A L, Rigby, C J, Thomas, D Rh (2009). Risk factors for ciprofloxacin-resistant Campylobacter infection in Wales. Journal of Antimicrobial Chemotherapy, 64(2), 444	Evans, M R, Northey, G, Sarvotham, T S, Hopkins, A L, Rigby, C J, Thomas, D Rh	2009	04/--/03-09/--/04	Case-Comparison	Survey/Questionnaire	To identify risk factors for ciprofloxacin-resistant Campylobacter infection. Null hypothesis that there was no difference between case and comparison patients in exposure to several variables. The study aimed to achieve a 90% power to detect an odds ratio of 2.5 assuming a 10% exposure frequency and 0.05 significance level	Disk Diffusion	BSAC [resistant zone less than or equal to 17mm, MIC= greater than or equal to 4 milligrams/L)	United Kingdom	Patients between April 2003 and September 2004 recruited through the Welsh laboratory surveillance scheme only form laboratories that routinely tested all Campylobacter species for ciprofloxacin resistance.	556	ciprofloxacin-susceptible patients	411	Patients between April 2003 and September 2004 recruited through the Welsh laboratory surveillance scheme only form laboratories that routinely tested all Campylobacter species for ciprofloxacin resistance. Case patients were defined as patients whose faecal specimen yielded a ciprofloxacin-resistant Campylobacter isolate. Comparison patients were selected at random from patients with a ciproflox…	Median age of case patients 53 years and comparison patients 49	50.72	49.28	0	Case patients were defined as patients whose faecal specimen yielded a ciprofloxacin-resistant Campylobacter isolate. Comparison patients were selected at random from patients with a ciprofloxacin-susceptible Campylobacter isolate. STUDY WAS UNMATCHED	15	Domestically acquired infection 2: living with child under 5 years	71	Table (specify number)	2	Not specified	Not specified	Fluoroquinolones (eg. Ciprofloxacin)	Univariable Linear Regression; Multivariable Regression; Logistic Regression	Count	Resistant=5/70, Susceptible=66/387, Crude OR (95%CI)=0.4(0.1-1.0), p=0.05
Risk factors for ciprofloxacin-resistant Campylobacter infection in Wales	Evans, M R, Northey, G, Sarvotham, T S, Hopkins, A L, Rigby, C J, Thomas, D Rh (2009). Risk factors for ciprofloxacin-resistant Campylobacter infection in Wales. Journal of Antimicrobial Chemotherapy, 64(2), 445	Evans, M R, Northey, G, Sarvotham, T S, Hopkins, A L, Rigby, C J, Thomas, D Rh	2009	04/--/03-09/--/04	Case-Comparison	Survey/Questionnaire	To identify risk factors for ciprofloxacin-resistant Campylobacter infection. Null hypothesis that there was no difference between case and comparison patients in exposure to several variables. The study aimed to achieve a 90% power to detect an odds ratio of 2.5 assuming a 10% exposure frequency and 0.05 significance level	Disk Diffusion	BSAC [resistant zone less than or equal to 17mm, MIC= greater than or equal to 4 milligrams/L)	United Kingdom	Patients between April 2003 and September 2004 recruited through the Welsh laboratory surveillance scheme only form laboratories that routinely tested all Campylobacter species for ciprofloxacin resistance.	556	ciprofloxacin-susceptible patients	411	Patients between April 2003 and September 2004 recruited through the Welsh laboratory surveillance scheme only form laboratories that routinely tested all Campylobacter species for ciprofloxacin resistance. Case patients were defined as patients whose faecal specimen yielded a ciprofloxacin-resistant Campylobacter isolate. Comparison patients were selected at random from patients with a ciproflox…	Median age of case patients 53 years and comparison patients 49	50.72	49.28	0	Case patients were defined as patients whose faecal specimen yielded a ciprofloxacin-resistant Campylobacter isolate. Comparison patients were selected at random from patients with a ciprofloxacin-susceptible Campylobacter isolate. STUDY WAS UNMATCHED	15	Gender [Male vs other for cipR patients (n=145) vs cipS patietns (n=411)]	145	Table (specify number)	1	Not specified	Not specified	Fluoroquinolones (eg. Ciprofloxacin)	Univariable Linear Regression; Multivariable Regression; Logistic Regression	Count	Male = Resistant (69/145) Susceptible (205/411) Crude OR (95%CI)=0.9 (0.6-1.4) p=0.71
Risk factors for ciprofloxacin-resistant Campylobacter infection in Wales	Evans, M R, Northey, G, Sarvotham, T S, Hopkins, A L, Rigby, C J, Thomas, D Rh (2009). Risk factors for ciprofloxacin-resistant Campylobacter infection in Wales. Journal of Antimicrobial Chemotherapy, 64(2), 446	Evans, M R, Northey, G, Sarvotham, T S, Hopkins, A L, Rigby, C J, Thomas, D Rh	2009	04/--/03-09/--/04	Case-Comparison	Survey/Questionnaire	To identify risk factors for ciprofloxacin-resistant Campylobacter infection. Null hypothesis that there was no difference between case and comparison patients in exposure to several variables. The study aimed to achieve a 90% power to detect an odds ratio of 2.5 assuming a 10% exposure frequency and 0.05 significance level	Disk Diffusion	BSAC [resistant zone less than or equal to 17mm, MIC= greater than or equal to 4 milligrams/L)	United Kingdom	Patients between April 2003 and September 2004 recruited through the Welsh laboratory surveillance scheme only form laboratories that routinely tested all Campylobacter species for ciprofloxacin resistance.	556	ciprofloxacin-susceptible patients	411	Patients between April 2003 and September 2004 recruited through the Welsh laboratory surveillance scheme only form laboratories that routinely tested all Campylobacter species for ciprofloxacin resistance. Case patients were defined as patients whose faecal specimen yielded a ciprofloxacin-resistant Campylobacter isolate. Comparison patients were selected at random from patients with a ciproflox…	Median age of case patients 53 years and comparison patients 49	50.72	49.28	0	Case patients were defined as patients whose faecal specimen yielded a ciprofloxacin-resistant Campylobacter isolate. Comparison patients were selected at random from patients with a ciprofloxacin-susceptible Campylobacter isolate. STUDY WAS UNMATCHED	15	Employment Status 1: Employed (assumed it's vs. unemployed)		Table (specify number)	1	Not specified	Not specified	Fluoroquinolones (eg. Ciprofloxacin)	Univariable Linear Regression; Multivariable Regression; Logistic Regression	Count	Employed [Resistant=84/145, Susceptible=180/411, Crude OR (95% CI)=1.8 (1.2-2.6), p=0.01]
Risk factors for ciprofloxacin-resistant Campylobacter infection in Wales	Evans, M R, Northey, G, Sarvotham, T S, Hopkins, A L, Rigby, C J, Thomas, D Rh (2009). Risk factors for ciprofloxacin-resistant Campylobacter infection in Wales. Journal of Antimicrobial Chemotherapy, 64(2), 447	Evans, M R, Northey, G, Sarvotham, T S, Hopkins, A L, Rigby, C J, Thomas, D Rh	2009	04/--/03-09/--/04	Case-Comparison	Survey/Questionnaire	To identify risk factors for ciprofloxacin-resistant Campylobacter infection. Null hypothesis that there was no difference between case and comparison patients in exposure to several variables. The study aimed to achieve a 90% power to detect an odds ratio of 2.5 assuming a 10% exposure frequency and 0.05 significance level	Disk Diffusion	BSAC [resistant zone less than or equal to 17mm, MIC= greater than or equal to 4 milligrams/L)	United Kingdom	Patients between April 2003 and September 2004 recruited through the Welsh laboratory surveillance scheme only form laboratories that routinely tested all Campylobacter species for ciprofloxacin resistance.	556	ciprofloxacin-susceptible patients	411	Patients between April 2003 and September 2004 recruited through the Welsh laboratory surveillance scheme only form laboratories that routinely tested all Campylobacter species for ciprofloxacin resistance. Case patients were defined as patients whose faecal specimen yielded a ciprofloxacin-resistant Campylobacter isolate. Comparison patients were selected at random from patients with a ciproflox…	Median age of case patients 53 years and comparison patients 49	50.72	49.28	0	Case patients were defined as patients whose faecal specimen yielded a ciprofloxacin-resistant Campylobacter isolate. Comparison patients were selected at random from patients with a ciprofloxacin-susceptible Campylobacter isolate. STUDY WAS UNMATCHED	15	Age Group 3: 65+ vs <18		Table (specify number)	1	Not specified	Not specified	Fluoroquinolones (eg. Ciprofloxacin)	Univariable Linear Regression; Multivariable Regression; Logistic Regression	Count	65+ [Resistant=26/145, Suspectible=81/411, Crude OR (95% CI)=2.8 (1.1-8.1), p=0.04, adjusted OR (95% CI)=2.0(1.0-8.2), adjusted p=0.04], <18 [Resistant=7/145, Susceptible=61/411]
Risk factors for ciprofloxacin-resistant Campylobacter infection in Wales	Evans, M R, Northey, G, Sarvotham, T S, Hopkins, A L, Rigby, C J, Thomas, D Rh (2009). Risk factors for ciprofloxacin-resistant Campylobacter infection in Wales. Journal of Antimicrobial Chemotherapy, 64(2), 448	Evans, M R, Northey, G, Sarvotham, T S, Hopkins, A L, Rigby, C J, Thomas, D Rh	2009	04/--/03-09/--/04	Case-Comparison	Survey/Questionnaire	To identify risk factors for ciprofloxacin-resistant Campylobacter infection. Null hypothesis that there was no difference between case and comparison patients in exposure to several variables. The study aimed to achieve a 90% power to detect an odds ratio of 2.5 assuming a 10% exposure frequency and 0.05 significance level	Disk Diffusion	BSAC [resistant zone less than or equal to 17mm, MIC= greater than or equal to 4 milligrams/L)	United Kingdom	Patients between April 2003 and September 2004 recruited through the Welsh laboratory surveillance scheme only form laboratories that routinely tested all Campylobacter species for ciprofloxacin resistance.	556	ciprofloxacin-susceptible patients	411	Patients between April 2003 and September 2004 recruited through the Welsh laboratory surveillance scheme only form laboratories that routinely tested all Campylobacter species for ciprofloxacin resistance. Case patients were defined as patients whose faecal specimen yielded a ciprofloxacin-resistant Campylobacter isolate. Comparison patients were selected at random from patients with a ciproflox…	Median age of case patients 53 years and comparison patients 49	50.72	49.28	0	Case patients were defined as patients whose faecal specimen yielded a ciprofloxacin-resistant Campylobacter isolate. Comparison patients were selected at random from patients with a ciprofloxacin-susceptible Campylobacter isolate. STUDY WAS UNMATCHED	15	Own any pets		Table (specify number)	1	Not specified	Not specified	Fluoroquinolones (eg. Ciprofloxacin)	Univariable Linear Regression; Multivariable Regression; Logistic Regression	Count	Resistant=64/144, Susceptible=244/411, Crude OR (95%CI)=0.6(0.4-0.8), p=0.003
Risk factors for ciprofloxacin-resistant Campylobacter infection in Wales	Evans, M R, Northey, G, Sarvotham, T S, Hopkins, A L, Rigby, C J, Thomas, D Rh (2009). Risk factors for ciprofloxacin-resistant Campylobacter infection in Wales. Journal of Antimicrobial Chemotherapy, 64(2), 449	Evans, M R, Northey, G, Sarvotham, T S, Hopkins, A L, Rigby, C J, Thomas, D Rh	2009	04/--/03-09/--/04	Case-Comparison	Survey/Questionnaire	To identify risk factors for ciprofloxacin-resistant Campylobacter infection. Null hypothesis that there was no difference between case and comparison patients in exposure to several variables. The study aimed to achieve a 90% power to detect an odds ratio of 2.5 assuming a 10% exposure frequency and 0.05 significance level	Disk Diffusion	BSAC [resistant zone less than or equal to 17mm, MIC= greater than or equal to 4 milligrams/L)	United Kingdom	Patients between April 2003 and September 2004 recruited through the Welsh laboratory surveillance scheme only form laboratories that routinely tested all Campylobacter species for ciprofloxacin resistance.	556	ciprofloxacin-susceptible patients	411	Patients between April 2003 and September 2004 recruited through the Welsh laboratory surveillance scheme only form laboratories that routinely tested all Campylobacter species for ciprofloxacin resistance. Case patients were defined as patients whose faecal specimen yielded a ciprofloxacin-resistant Campylobacter isolate. Comparison patients were selected at random from patients with a ciproflox…	Median age of case patients 53 years and comparison patients 49	50.72	49.28	0	Case patients were defined as patients whose faecal specimen yielded a ciprofloxacin-resistant Campylobacter isolate. Comparison patients were selected at random from patients with a ciprofloxacin-susceptible Campylobacter isolate. STUDY WAS UNMATCHED	15	Contact with zoo animals		Table (specify number)	1	Not specified	Not specified	Fluoroquinolones (eg. Ciprofloxacin)	Univariable Linear Regression; Multivariable Regression; Logistic Regression	Count	Resistant=6/143, Susceptible=3/401, Crude OR (95% CI)=5.8(1.2-36.2), p=0.01
Risk factors for ciprofloxacin-resistant Campylobacter infection in Wales	Evans, M R, Northey, G, Sarvotham, T S, Hopkins, A L, Rigby, C J, Thomas, D Rh (2009). Risk factors for ciprofloxacin-resistant Campylobacter infection in Wales. Journal of Antimicrobial Chemotherapy, 64(2), 450	Evans, M R, Northey, G, Sarvotham, T S, Hopkins, A L, Rigby, C J, Thomas, D Rh	2009	04/--/03-09/--/04	Case-Comparison	Survey/Questionnaire	To identify risk factors for ciprofloxacin-resistant Campylobacter infection. Null hypothesis that there was no difference between case and comparison patients in exposure to several variables. The study aimed to achieve a 90% power to detect an odds ratio of 2.5 assuming a 10% exposure frequency and 0.05 significance level	Disk Diffusion	BSAC [resistant zone less than or equal to 17mm, MIC= greater than or equal to 4 milligrams/L)	United Kingdom	Patients between April 2003 and September 2004 recruited through the Welsh laboratory surveillance scheme only form laboratories that routinely tested all Campylobacter species for ciprofloxacin resistance.	556	ciprofloxacin-susceptible patients	411	Patients between April 2003 and September 2004 recruited through the Welsh laboratory surveillance scheme only form laboratories that routinely tested all Campylobacter species for ciprofloxacin resistance. Case patients were defined as patients whose faecal specimen yielded a ciprofloxacin-resistant Campylobacter isolate. Comparison patients were selected at random from patients with a ciproflox…	Median age of case patients 53 years and comparison patients 49	50.72	49.28	0	Case patients were defined as patients whose faecal specimen yielded a ciprofloxacin-resistant Campylobacter isolate. Comparison patients were selected at random from patients with a ciprofloxacin-susceptible Campylobacter isolate. STUDY WAS UNMATCHED	15	Domestically-acquired infection 6: own rabbit or guinea pig	71	Table (specify number)	2	Not specified	Not specified	Fluoroquinolones (eg. Ciprofloxacin)	Univariable Linear Regression; Multivariable Regression; Logistic Regression	Count	Resistant=0/59, Susceptible=27/312, Crude OR (95% CI)=0.0 (0.0-0.7), p=0.01
Risk factors for ciprofloxacin-resistant Campylobacter infection in Wales	Evans, M R, Northey, G, Sarvotham, T S, Hopkins, A L, Rigby, C J, Thomas, D Rh (2009). Risk factors for ciprofloxacin-resistant Campylobacter infection in Wales. Journal of Antimicrobial Chemotherapy, 64(2), 451	Evans, M R, Northey, G, Sarvotham, T S, Hopkins, A L, Rigby, C J, Thomas, D Rh	2009	04/--/03-09/--/04	Case-Comparison	Survey/Questionnaire	To identify risk factors for ciprofloxacin-resistant Campylobacter infection. Null hypothesis that there was no difference between case and comparison patients in exposure to several variables. The study aimed to achieve a 90% power to detect an odds ratio of 2.5 assuming a 10% exposure frequency and 0.05 significance level	Disk Diffusion	BSAC [resistant zone less than or equal to 17mm, MIC= greater than or equal to 4 milligrams/L)	United Kingdom	Patients between April 2003 and September 2004 recruited through the Welsh laboratory surveillance scheme only form laboratories that routinely tested all Campylobacter species for ciprofloxacin resistance.	556	ciprofloxacin-susceptible patients	411	Patients between April 2003 and September 2004 recruited through the Welsh laboratory surveillance scheme only form laboratories that routinely tested all Campylobacter species for ciprofloxacin resistance. Case patients were defined as patients whose faecal specimen yielded a ciprofloxacin-resistant Campylobacter isolate. Comparison patients were selected at random from patients with a ciproflox…	Median age of case patients 53 years and comparison patients 49	50.72	49.28	0	Case patients were defined as patients whose faecal specimen yielded a ciprofloxacin-resistant Campylobacter isolate. Comparison patients were selected at random from patients with a ciprofloxacin-susceptible Campylobacter isolate. STUDY WAS UNMATCHED	15	Antibiotic use in the previous month		Table (specify number)	1	Not specified	Not specified	Fluoroquinolones (eg. Ciprofloxacin)	Univariable Linear Regression; Multivariable Regression; Logistic Regression	Count	Resistant = 9/144, Susceptible=30/403, Crude OR (95%CI)=0.8 (0.3-1.9), p=0.77
Risk factors for ciprofloxacin-resistant Campylobacter infection in Wales	Evans, M R, Northey, G, Sarvotham, T S, Hopkins, A L, Rigby, C J, Thomas, D Rh (2009). Risk factors for ciprofloxacin-resistant Campylobacter infection in Wales. Journal of Antimicrobial Chemotherapy, 64(2), 452	Evans, M R, Northey, G, Sarvotham, T S, Hopkins, A L, Rigby, C J, Thomas, D Rh	2009	04/--/03-09/--/04	Case-Comparison	Survey/Questionnaire	To identify risk factors for ciprofloxacin-resistant Campylobacter infection. Null hypothesis that there was no difference between case and comparison patients in exposure to several variables. The study aimed to achieve a 90% power to detect an odds ratio of 2.5 assuming a 10% exposure frequency and 0.05 significance level	Disk Diffusion	BSAC [resistant zone less than or equal to 17mm, MIC= greater than or equal to 4 milligrams/L)	United Kingdom	Patients between April 2003 and September 2004 recruited through the Welsh laboratory surveillance scheme only form laboratories that routinely tested all Campylobacter species for ciprofloxacin resistance.	556	ciprofloxacin-susceptible patients	411	Patients between April 2003 and September 2004 recruited through the Welsh laboratory surveillance scheme only form laboratories that routinely tested all Campylobacter species for ciprofloxacin resistance. Case patients were defined as patients whose faecal specimen yielded a ciprofloxacin-resistant Campylobacter isolate. Comparison patients were selected at random from patients with a ciproflox…	Median age of case patients 53 years and comparison patients 49	50.72	49.28	0	Case patients were defined as patients whose faecal specimen yielded a ciprofloxacin-resistant Campylobacter isolate. Comparison patients were selected at random from patients with a ciprofloxacin-susceptible Campylobacter isolate. STUDY WAS UNMATCHED	15	Diabetic (vs. not)		Table (specify number)	1	Not specified	Not specified	Fluoroquinolones (eg. Ciprofloxacin)	Univariable Linear Regression; Multivariable Regression; Logistic Regression	Count	Resistant = 3/143, Susceptible = 27/408, Crude OR (95% CI)=0.3 (0.1-1.0), p=0.07, Adjusted OR=0.2 (0.0-0.9), adjusted p=0.031
Risk factors for ciprofloxacin-resistant Campylobacter infection in Wales	Evans, M R, Northey, G, Sarvotham, T S, Hopkins, A L, Rigby, C J, Thomas, D Rh (2009). Risk factors for ciprofloxacin-resistant Campylobacter infection in Wales. Journal of Antimicrobial Chemotherapy, 64(2), 453	Evans, M R, Northey, G, Sarvotham, T S, Hopkins, A L, Rigby, C J, Thomas, D Rh	2009	04/--/03-09/--/04	Case-Comparison	Survey/Questionnaire	To identify risk factors for ciprofloxacin-resistant Campylobacter infection. Null hypothesis that there was no difference between case and comparison patients in exposure to several variables. The study aimed to achieve a 90% power to detect an odds ratio of 2.5 assuming a 10% exposure frequency and 0.05 significance level	Disk Diffusion	BSAC [resistant zone less than or equal to 17mm, MIC= greater than or equal to 4 milligrams/L)	United Kingdom	Patients between April 2003 and September 2004 recruited through the Welsh laboratory surveillance scheme only form laboratories that routinely tested all Campylobacter species for ciprofloxacin resistance.	556	ciprofloxacin-susceptible patients	411	Patients between April 2003 and September 2004 recruited through the Welsh laboratory surveillance scheme only form laboratories that routinely tested all Campylobacter species for ciprofloxacin resistance. Case patients were defined as patients whose faecal specimen yielded a ciprofloxacin-resistant Campylobacter isolate. Comparison patients were selected at random from patients with a ciproflox…	Median age of case patients 53 years and comparison patients 49	50.72	49.28	0	Case patients were defined as patients whose faecal specimen yielded a ciprofloxacin-resistant Campylobacter isolate. Comparison patients were selected at random from patients with a ciprofloxacin-susceptible Campylobacter isolate. STUDY WAS UNMATCHED	15	Antacid use in the previous month		Table (specify number)	1	Not specified	Not specified	Fluoroquinolones (eg. Ciprofloxacin)	Univariable Linear Regression; Multivariable Regression; Logistic Regression	Count	Resistant=35/144, Susceptible=71/405, Crude OR (95% CI)=1.5 (0.9-2.4), p=0.099
Risk factors for ciprofloxacin-resistant Campylobacter infection in Wales	Evans, M R, Northey, G, Sarvotham, T S, Hopkins, A L, Rigby, C J, Thomas, D Rh (2009). Risk factors for ciprofloxacin-resistant Campylobacter infection in Wales. Journal of Antimicrobial Chemotherapy, 64(2), 454	Evans, M R, Northey, G, Sarvotham, T S, Hopkins, A L, Rigby, C J, Thomas, D Rh	2009	04/--/03-09/--/04	Case-Comparison	Survey/Questionnaire	To identify risk factors for ciprofloxacin-resistant Campylobacter infection. Null hypothesis that there was no difference between case and comparison patients in exposure to several variables. The study aimed to achieve a 90% power to detect an odds ratio of 2.5 assuming a 10% exposure frequency and 0.05 significance level	Disk Diffusion	BSAC [resistant zone less than or equal to 17mm, MIC= greater than or equal to 4 milligrams/L)	United Kingdom	Patients between April 2003 and September 2004 recruited through the Welsh laboratory surveillance scheme only form laboratories that routinely tested all Campylobacter species for ciprofloxacin resistance.	556	ciprofloxacin-susceptible patients	411	Patients between April 2003 and September 2004 recruited through the Welsh laboratory surveillance scheme only form laboratories that routinely tested all Campylobacter species for ciprofloxacin resistance. Case patients were defined as patients whose faecal specimen yielded a ciprofloxacin-resistant Campylobacter isolate. Comparison patients were selected at random from patients with a ciproflox…	Median age of case patients 53 years and comparison patients 49	50.72	49.28	0	Case patients were defined as patients whose faecal specimen yielded a ciprofloxacin-resistant Campylobacter isolate. Comparison patients were selected at random from patients with a ciprofloxacin-susceptible Campylobacter isolate. STUDY WAS UNMATCHED	15	Food history 6: Any tap water		Table (specify number)	1	Not specified	Not specified	Fluoroquinolones (eg. Ciprofloxacin)	Univariable Linear Regression; Multivariable Regression; Logistic Regression	Count	Resistant = 73/128, Susceptible=293/387, Crude OR (95%CI)=0.4(0.3-0.7), p<0.001
Risk factors for ciprofloxacin-resistant Campylobacter infection in Wales	Evans, M R, Northey, G, Sarvotham, T S, Hopkins, A L, Rigby, C J, Thomas, D Rh (2009). Risk factors for ciprofloxacin-resistant Campylobacter infection in Wales. Journal of Antimicrobial Chemotherapy, 64(2), 455	Evans, M R, Northey, G, Sarvotham, T S, Hopkins, A L, Rigby, C J, Thomas, D Rh	2009	04/--/03-09/--/04	Case-Comparison	Survey/Questionnaire	To identify risk factors for ciprofloxacin-resistant Campylobacter infection. Null hypothesis that there was no difference between case and comparison patients in exposure to several variables. The study aimed to achieve a 90% power to detect an odds ratio of 2.5 assuming a 10% exposure frequency and 0.05 significance level	Disk Diffusion	BSAC [resistant zone less than or equal to 17mm, MIC= greater than or equal to 4 milligrams/L)	United Kingdom	Patients between April 2003 and September 2004 recruited through the Welsh laboratory surveillance scheme only form laboratories that routinely tested all Campylobacter species for ciprofloxacin resistance.	556	ciprofloxacin-susceptible patients	411	Patients between April 2003 and September 2004 recruited through the Welsh laboratory surveillance scheme only form laboratories that routinely tested all Campylobacter species for ciprofloxacin resistance. Case patients were defined as patients whose faecal specimen yielded a ciprofloxacin-resistant Campylobacter isolate. Comparison patients were selected at random from patients with a ciproflox…	Median age of case patients 53 years and comparison patients 49	50.72	49.28	0	Case patients were defined as patients whose faecal specimen yielded a ciprofloxacin-resistant Campylobacter isolate. Comparison patients were selected at random from patients with a ciprofloxacin-susceptible Campylobacter isolate. STUDY WAS UNMATCHED	15	Food history 7: Any still bottled wateer		Table (specify number)	1	Not specified	Not specified	Fluoroquinolones (eg. Ciprofloxacin)	Univariable Linear Regression; Multivariable Regression; Logistic Regression	Count	Resistant = 62/130, Susceptible=99/380, Crude OR (95%CI)=2.6 (1.7-4.0), p<0.001									1
Risk factors for ciprofloxacin-resistant Campylobacter infection in Wales	Evans, M R, Northey, G, Sarvotham, T S, Hopkins, A L, Rigby, C J, Thomas, D Rh (2009). Risk factors for ciprofloxacin-resistant Campylobacter infection in Wales. Journal of Antimicrobial Chemotherapy, 64(2), 456	Evans, M R, Northey, G, Sarvotham, T S, Hopkins, A L, Rigby, C J, Thomas, D Rh	2009	04/--/03-09/--/04	Case-Comparison	Survey/Questionnaire	To identify risk factors for ciprofloxacin-resistant Campylobacter infection. Null hypothesis that there was no difference between case and comparison patients in exposure to several variables. The study aimed to achieve a 90% power to detect an odds ratio of 2.5 assuming a 10% exposure frequency and 0.05 significance level	Disk Diffusion	BSAC [resistant zone less than or equal to 17mm, MIC= greater than or equal to 4 milligrams/L)	United Kingdom	Patients between April 2003 and September 2004 recruited through the Welsh laboratory surveillance scheme only form laboratories that routinely tested all Campylobacter species for ciprofloxacin resistance.	556	ciprofloxacin-susceptible patients	411	Patients between April 2003 and September 2004 recruited through the Welsh laboratory surveillance scheme only form laboratories that routinely tested all Campylobacter species for ciprofloxacin resistance. Case patients were defined as patients whose faecal specimen yielded a ciprofloxacin-resistant Campylobacter isolate. Comparison patients were selected at random from patients with a ciproflox…	Median age of case patients 53 years and comparison patients 49	50.72	49.28	0	Case patients were defined as patients whose faecal specimen yielded a ciprofloxacin-resistant Campylobacter isolate. Comparison patients were selected at random from patients with a ciprofloxacin-susceptible Campylobacter isolate. STUDY WAS UNMATCHED	15	Food history 8: Any sparkling bottled water		Table (specify number)	1	Not specified	Not specified	Fluoroquinolones (eg. Ciprofloxacin)	Univariable Linear Regression; Multivariable Regression; Logistic Regression	Count	Resistant=19/125, Susceptible=22/379, Crude OR(95% CI)=2.9(1.4-5.9), p=0.002, Adjusted OR=3.3 (1.5-7.2), adjusted p=0.002
Risk factors for ciprofloxacin-resistant Campylobacter infection in Wales	Evans, M R, Northey, G, Sarvotham, T S, Hopkins, A L, Rigby, C J, Thomas, D Rh (2009). Risk factors for ciprofloxacin-resistant Campylobacter infection in Wales. Journal of Antimicrobial Chemotherapy, 64(2), 457	Evans, M R, Northey, G, Sarvotham, T S, Hopkins, A L, Rigby, C J, Thomas, D Rh	2009	04/--/03-09/--/04	Case-Comparison	Survey/Questionnaire	To identify risk factors for ciprofloxacin-resistant Campylobacter infection. Null hypothesis that there was no difference between case and comparison patients in exposure to several variables. The study aimed to achieve a 90% power to detect an odds ratio of 2.5 assuming a 10% exposure frequency and 0.05 significance level	Disk Diffusion	BSAC [resistant zone less than or equal to 17mm, MIC= greater than or equal to 4 milligrams/L)	United Kingdom	Patients between April 2003 and September 2004 recruited through the Welsh laboratory surveillance scheme only form laboratories that routinely tested all Campylobacter species for ciprofloxacin resistance.	556	ciprofloxacin-susceptible patients	411	Patients between April 2003 and September 2004 recruited through the Welsh laboratory surveillance scheme only form laboratories that routinely tested all Campylobacter species for ciprofloxacin resistance. Case patients were defined as patients whose faecal specimen yielded a ciprofloxacin-resistant Campylobacter isolate. Comparison patients were selected at random from patients with a ciproflox…	Median age of case patients 53 years and comparison patients 49	50.72	49.28	0	Case patients were defined as patients whose faecal specimen yielded a ciprofloxacin-resistant Campylobacter isolate. Comparison patients were selected at random from patients with a ciprofloxacin-susceptible Campylobacter isolate. STUDY WAS UNMATCHED	15	Travel-related infection 3: Drank still bottled water abroad	74	Table (specify number)	2	Not specified	Not specified	Fluoroquinolones (eg. Ciprofloxacin)	Univariable Linear Regression; Multivariable Regression; Logistic Regression	Count	Resistant=69/74, Susceptible=18/23, Crude OR (95% CI)=3.8 (0.8-18.4), p=0.05, Adjusted OR=5.2 (1.1-24.8), p=0.039
Risk factors for ciprofloxacin-resistant Campylobacter infection in Wales	Evans, M R, Northey, G, Sarvotham, T S, Hopkins, A L, Rigby, C J, Thomas, D Rh (2009). Risk factors for ciprofloxacin-resistant Campylobacter infection in Wales. Journal of Antimicrobial Chemotherapy, 64(2), 458	Evans, M R, Northey, G, Sarvotham, T S, Hopkins, A L, Rigby, C J, Thomas, D Rh	2009	04/--/03-09/--/04	Case-Comparison	Survey/Questionnaire	To identify risk factors for ciprofloxacin-resistant Campylobacter infection. Null hypothesis that there was no difference between case and comparison patients in exposure to several variables. The study aimed to achieve a 90% power to detect an odds ratio of 2.5 assuming a 10% exposure frequency and 0.05 significance level	Disk Diffusion	BSAC [resistant zone less than or equal to 17mm, MIC= greater than or equal to 4 milligrams/L)	United Kingdom	Patients between April 2003 and September 2004 recruited through the Welsh laboratory surveillance scheme only form laboratories that routinely tested all Campylobacter species for ciprofloxacin resistance.	556	ciprofloxacin-susceptible patients	411	Patients between April 2003 and September 2004 recruited through the Welsh laboratory surveillance scheme only form laboratories that routinely tested all Campylobacter species for ciprofloxacin resistance. Case patients were defined as patients whose faecal specimen yielded a ciprofloxacin-resistant Campylobacter isolate. Comparison patients were selected at random from patients with a ciproflox…	Median age of case patients 53 years and comparison patients 49	50.72	49.28	0	Case patients were defined as patients whose faecal specimen yielded a ciprofloxacin-resistant Campylobacter isolate. Comparison patients were selected at random from patients with a ciprofloxacin-susceptible Campylobacter isolate. STUDY WAS UNMATCHED	15	Domestically-acquired infection 3: drank sparkling bottled water in the UK	71	Table (specify number)	2	Not specified	Not specified	Fluoroquinolones (eg. Ciprofloxacin)	Univariable Linear Regression; Multivariable Regression; Logistic Regression	Count	Resistant = 11/64, Susceptible=21/363, Crude OR (95% CI)=3.4(1.4-7.8), p=0.004, Adjusted OR=3.1 (1.3-7.2), p=0.011
Campylobacter jejuni isolates in Finnish patients differ according to the origin of infection	Feodoroff, B, Ellstrom, P, Hyytiainen, H, Sarna, S, Hanninen, M-L, Rautelin, H. (2010). Campylobacter jejuni isolates in Finnish patients differ according to the origin of infection. Gut pathogens, 2(1), 22	Feodoroff, B, Ellstrom, P, Hyytiainen, H, Sarna, S, Hanninen, M-L, Rautelin, H	2010	07/01/06-12/31/06	Cross-sectional	Survey/Questionnaire	To reveal other bacterial factors that may affect the outcome material including both infections acquired abroad or in Finland	Not Specified	CLSI clinical breakpoints	Finland	People in Finland with confirmed Campylobacter during the specified time period	166	Campylobacter of domestic origin	40	Patients were identified by presenting with a culture-confirmed campylobacter jejuni infection an filling in a questionnaire about travel	Not specified	59.6	40.4		Patients were identified by presenting with a culture-confirmed campylobacter jejuni infection an filling in a questionnaire about travel	1	Travel-related vs domestic acquired infection	126	Text (specify location)	P3, Results	Jejuni	Gastrointestinal tract infection	Fluoroquinolones (eg. Ciprofloxacin)	Not specified	Qualitative	Of the 166 cases of C. jejuni infection in the study 126 were acquired abroad and 40 were acquired in Finland. Resistance to erythromycin (4 isolates) and resistance to doxycycline (59 isolates) were only detected in isolates of foreign origin. All except one of the isolates of domestic origin were susceptible for ciprofloxacin whereas 83/126 (66%) of isolates of foreign origin were resistant to …
Risk factors for acquiring sporadic Campylobacter infection in France: Results from a national case-control study	Gallay, A, Bousquet, V, Siret, V, Prouzet-Mauleon, V, de Valk, H, Vaillant, V, Simon, F, Le Strat, Y, Megraud, F, Desenclos, J-C.(2008). Risk factors for acquiring sporadic Campylobacter infection in France: results from a national case-control study. The Journal of infectious diseases, 197(10), 1477	Gallay, A, Bousquet, V, Siret, V, Prouzet-Mauleon, V, de Valk, H, Vaillant, V, Simon, F, Le Strat, Y, Megraud, F, Desenclos, J-C	2008	09/15/02-06/30/04	Case-Case-Control	Survey/Questionnaire	To better document the risk factors for sporadic Campylobacter infection in France	Agar Diffusion	Antibiogram Committee of the French Society for Microbiology	France	French people from 2002-2004	570	Controls were matched by age to cases as well matched by attending physician	285	a "case" was defined as a resident of metropolitan France who had clinical symptoms of campylobacteriosis and a culture confirmed Campylobacter isolate identified from dates specified. When cases were part of an outbreak, only the first case was enrolled. Controls were selected from the patient registry of the case's physician and matched by age groups and if they were older than 15 they were mat…	Mean age cases = 19.5, mean age controls = 20		58.2		a "case" was defined as a resident of metropolitan France who had clinical symptoms of campylobacteriosis and a culture confirmed Campylobacter isolate identified from dates specified. When cases were part of an outbreak, only the first case was enrolled. Controls were selected from the patient registry of the case's physician and matched by age groups and if they were older than 15 they were mat…	1	Association between use of antibiotics in the month before disease onset and ciprofloxacin-resistant Campylobacter infection in a case-control study by species: ALL SPECIES	60	Table (specify number)	4	Jejuni, coli, fetus, lari	Gastrointestinal tract infection	Fluoroquinolones (eg. Ciprofloxacin)	Not specified	Count	All species [Cases with resistant=10/60, Cases with susceptible=19/164; Matched controls with resistant=1/60, Matched controls with susceptible=24/164] OR (res vs sus)=1.5 (0.7-3.5)
Risk factors for acquiring sporadic Campylobacter infection in France: results from a national case-control study.	Gallay, A, Bousquet, V, Siret, V, Prouzet-Mauleon, V, de Valk, H, Vaillant, V, Simon, F, Le Strat, Y, Megraud, F, Desenclos, J-C.(2008). Risk factors for acquiring sporadic Campylobacter infection in France: results from a national case-control study. The Journal of infectious diseases, 197(10), 1477	Gallay, A, Bousquet, V, Siret, V, Prouzet-Mauleon, V, de Valk, H, Vaillant, V, Simon, F, Le Strat, Y, Megraud, F, Desenclos, J-C	2008	09/15/02-06/30/04	Case-Case-Control	Survey/Questionnaire	To better document the risk factors for sporadic Campylobacter infection in France	Agar Diffusion	Antibiogram Committee of the French Society for Microbiology	France	French people from 2002-2004	570	Controls were matched by age to cases as well matched by attending physician	285	a "case" was defined as a resident of metropolitan France who had clinical symptoms of campylobacteriosis and a culture confirmed Campylobacter isolate identified from dates specified. When cases were part of an outbreak, only the first case was enrolled. Controls were selected from the patient registry of the case's physician and matched by age groups and if they were older than 15 they were mat…	Mean age cases = 19.5, mean age controls = 20		58.2		a "case" was defined as a resident of metropolitan France who had clinical symptoms of campylobacteriosis and a culture confirmed Campylobacter isolate identified from dates specified. When cases were part of an outbreak, only the first case was enrolled. Controls were selected from the patient registry of the case's physician and matched by age groups and if they were older than 15 they were mat…	1	Association between use of antibiotics in the month before disease onset and ciprofloxacin-resistant Campylobacter infection: C.JEJUNI ONLY	42	Table (specify number)	4	Jejuni	Gastrointestinal tract infection	Fluoroquinolones (eg. Ciprofloxacin)	Not specified	Count	C. jejuni [Cases with resistant=9/42, Cases with susceptible=15/142; Matched controls with resistant=0/42, Matched controls with susceptible=19/142] OR (res vs sus)=2.3(0.9-5.8)
Cluster of erythromycin- and ciprofloxacin-resistant Campylobacter jejuni subsp. jejuni from 1999 to 2001 in men who have sex with men, Quebec, Canada	Gaudreau, C, Michaud, S. (2003). Cluster of erythromycin- and ciprofloxacin-resistant Campylobacter jejuni subsp. jejuni from 1999 to 2001 in men who have sex with men, Quebec, Canada. Clinical infectious diseases, 37(1), 131	Gaudreau, C, Michaud, S	2003	12/--/99-11/--/01	retrospective cohort	Patient file review	Our study aimed to confirm the presence of such an outbreak of antibiotic resistant C. jejuni enterocolitis in the male population of Montreal and to determine the susceptibility of these isolates to 6 other antimicrobial agents.	Disk Diffusion, Agar Dilution, and E-test	Erythro (>126 micrograms/mL), Azithro(Resistant), Cipr(4 micrograms/mL), Nalidixic acid (Resistant), Amoxicillin-Calvulanic acid, Imipenem, and meropenem (<=0.06 micrograms/mL), gentamicin (0.5 micrograms/mL), Tetracycline (0.25micrograms/mL)	Canada	Men in Montreal between the dates listed	14	Men who didn't identify their sexual preference	4	Retrospective chart review followed by isolate testing and susceptibility testing	Age range 26-40		100		Participants were selected and identified by the microbiology lab at the Montreal University's hospital	1	Men who have sex with men (MSM)	10	Table (specify number)	1	Jejuni	Gastrointestinal tract infection	Macrolides (eg. Erythromycin, azithromycin)	Not specified	Count	13/14 men were resistant to erythromycin, the one male who was susceptible was MSM			This study was set up to identify a possible outbreak among men in Montreal. Other factors such as HIV and travel were discussed. Genotyping was done to determine if isolates were related. As a result the MSM factor may be misleading since the study was designed with this population in mind and the comparison group is not well established (I arbitrarily decided to use those who did not disclose a…
Cluster of erythromycin- and ciprofloxacin-resistant Campylobacter jejuni subsp. jejuni from 1999 to 2001 in men who have sex with men, Quebec, Canada	Gaudreau, C, Michaud, S. (2003). Cluster of erythromycin- and ciprofloxacin-resistant Campylobacter jejuni subsp. jejuni from 1999 to 2001 in men who have sex with men, Quebec, Canada. Clinical infectious diseases, 37(1), 132	Gaudreau, C, Michaud, S	2003	12/--/99-11/--/01	retrospective cohort	Patient file review	Our study aimed to confirm the presence of such an outbreak of antibiotic resistant C. jejuni enterocolitis in the male population of Montreal and to determine the susceptibility of these isolates to 6 other antimicrobial agents.	Disk Diffusion, Agar Dilution, and E-test	Erythro (>126 micrograms/mL), Azithro(Resistant), Cipr(4 micrograms/mL), Nalidixic acid (Resistant), Amoxicillin-Calvulanic acid, Imipenem, and meropenem (<=0.06 micrograms/mL), gentamicin (0.5 micrograms/mL), Tetracycline (0.25micrograms/mL)	Canada	Men in Montreal between the dates listed	14	Men who didn't identify their sexual preference	4	Retrospective chart review followed by isolate testing and susceptibility testing	Age range 26-40		100		Participants were selected and identified by the microbiology lab at the Montreal University's hospital	1	Men who have sex with men (MSM)	10	Table (specify number)	1	Jejuni	Gastrointestinal tract infection	Tetracyclines (eg. Tetracycline)	Not specified	Count	13/14 men were susceptible to tetracycline, the 1 resistant male identified as MSM (and was the susceptible isolate to erythro)
Cluster of erythromycin- and ciprofloxacin-resistant Campylobacter jejuni subsp. jejuni from 1999 to 2001 in men who have sex with men, Quebec, Canada	Gaudreau, C, Michaud, S. (2003). Cluster of erythromycin- and ciprofloxacin-resistant Campylobacter jejuni subsp. jejuni from 1999 to 2001 in men who have sex with men, Quebec, Canada. Clinical infectious diseases, 37(1), 133	Gaudreau, C, Michaud, S	2003	12/--/99-11/--/01	retrospective cohort	Patient file review	Our study aimed to confirm the presence of such an outbreak of antibiotic resistant C. jejuni enterocolitis in the male population of Montreal and to determine the susceptibility of these isolates to 6 other antimicrobial agents.	Disk Diffusion, Agar Dilution, and E-test	Erythro (>126 micrograms/mL), Azithro(Resistant), Cipr(4 micrograms/mL), Nalidixic acid (Resistant), Amoxicillin-Calvulanic acid, Imipenem, and meropenem (<=0.06 micrograms/mL), gentamicin (0.5 micrograms/mL), Tetracycline (0.25micrograms/mL)	Canada	Men in Montreal between the dates listed	14	Men who didn't identify their sexual preference	4	Retrospective chart review followed by isolate testing and susceptibility testing	Age range 26-40		100		Participants were selected and identified by the microbiology lab at the Montreal University's hospital	1	Men who have sex with men (MSM)	10	Table (specify number)	1	Jejuni	Gastrointestinal tract infection	Fluoroquinolones (eg. Ciprofloxacin)	Not specified	Count	3/4 men identified as N/A were resistant, 7/10 men identified as MSM were resistant
Long-Lasting Outbreak of Erythromycin- and Ciprofloxacin-Resistant Campylobacter jejuni Subspecies jejuni From 2003 to 2013 in Men Who Have Sex With Men, Quebec, Canada	Gaudreau, C, Rodrigues-Coutlee, S, Pilon, P A, Coutlee, F, Bekal, S. (2015). Long-Lasting Outbreak of Erythromycin- and Ciprofloxacin-Resistant Campylobacter jejuni Subspecies jejuni From 2003 to 2013 in Men Who Have Sex With Men, Quebec, Canada. Clinical infectious diseases, 61(10), 1549	Gaudreau, C, Rodrigues-Coutlee, S, Pilon, P A, Coutlee, F, Bekal, S	2015	01/01/03-12/31/13	retrospective cohort	Patient file review	To investigate an outbreak of sexual transmission of 2 clades of AMR C. jejuni in men who have sex with men in Quebec, Canada	Disk Diffusion, Agar Dilution, and E-test	Not Reported	Canada	Men in Quebec, Canada	31	Men who did not indicate that they had had sex with other men	3	Cases were flagged by the university of Montreal's hospital microbiology lab	Age range 21-64		100		Men who were identified as having a lab confirmed campylobacter jejuni infection	1	Men who have sex with men	28	Text (specify location)	Page 3, last paragraph of the results	Jejuni	Gastrointestinal tract infection	Fluoroquinolones (eg. Ciprofloxacin)	Not specified	Count	All 31 men were resistant to erythromycin, azithromycin, clarithromycin and clindamycin (MIC >256 mg/L)			This study was again designed to capture this population and may not be an appropriate inclusion in this study
Long-Lasting Outbreak of Erythromycin- and Ciprofloxacin-Resistant Campylobacter jejuni Subspecies jejuni From 2003 to 2013 in Men Who Have Sex With Men, Quebec, Canada	Gaudreau, C, Rodrigues-Coutlee, S, Pilon, P A, Coutlee, F, Bekal, S. (2015). Long-Lasting Outbreak of Erythromycin- and Ciprofloxacin-Resistant Campylobacter jejuni Subspecies jejuni From 2003 to 2013 in Men Who Have Sex With Men, Quebec, Canada. Clinical infectious diseases, 61(10), 1550	Gaudreau, C, Rodrigues-Coutlee, S, Pilon, P A, Coutlee, F, Bekal, S	2015	01/01/03-12/31/13	retrospective cohort	Patient file review	To investigate an outbreak of sexual transmission of 2 clades of AMR C. jejuni in men who have sex with men in Quebec, Canada	Disk Diffusion, Agar Dilution, and E-test	Not Reported	Canada	Men in Quebec, Canada	31	Men who did not indicate that they had had sex with other men	3	Cases were flagged by the university of Montreal's hospital microbiology lab	Age range 21-64		100		Men who were identified as having a lab confirmed campylobacter jejuni infection	1	Men who have sex with men	28	Text (specify location)	Page 3, last paragraph of the results	Jejuni	Gastrointestinal tract infection	Quinolones (eg. Nalidixic acid)	Not specified	Count	All 31 men were resistant to nalidixic acid (no zone around the disk)
Long-Lasting Outbreak of Erythromycin- and Ciprofloxacin-Resistant Campylobacter jejuni Subspecies jejuni From 2003 to 2013 in Men Who Have Sex With Men, Quebec, Canada	Gaudreau, C, Rodrigues-Coutlee, S, Pilon, P A, Coutlee, F, Bekal, S. (2015). Long-Lasting Outbreak of Erythromycin- and Ciprofloxacin-Resistant Campylobacter jejuni Subspecies jejuni From 2003 to 2013 in Men Who Have Sex With Men, Quebec, Canada. Clinical infectious diseases, 61(10), 1551	Gaudreau, C, Rodrigues-Coutlee, S, Pilon, P A, Coutlee, F, Bekal, S	2015	01/01/03-12/31/13	retrospective cohort	Patient file review	To investigate an outbreak of sexual transmission of 2 clades of AMR C. jejuni in men who have sex with men in Quebec, Canada	Disk Diffusion, Agar Dilution, and E-test	Not Reported	Canada	Men in Quebec, Canada	31	Men who did not indicate that they had had sex with other men	3	Cases were flagged by the university of Montreal's hospital microbiology lab	Age range 21-64		100		Men who were identified as having a lab confirmed campylobacter jejuni infection	1	Men who have sex with men	28	Text (specify location)	Page 3, last paragraph of the results	Jejuni	Gastrointestinal tract infection	Fluoroquinolones (eg. Ciprofloxacin)	Not specified	Count	All 31 men were resistant to ciprofloxacin (MIC 8-16 mg/L)
Long-Lasting Outbreak of Erythromycin- and Ciprofloxacin-Resistant Campylobacter jejuni Subspecies jejuni From 2003 to 2013 in Men Who Have Sex With Men, Quebec, Canada	Gaudreau, C, Rodrigues-Coutlee, S, Pilon, P A, Coutlee, F, Bekal, S. (2015). Long-Lasting Outbreak of Erythromycin- and Ciprofloxacin-Resistant Campylobacter jejuni Subspecies jejuni From 2003 to 2013 in Men Who Have Sex With Men, Quebec, Canada. Clinical infectious diseases, 61(10), 1552	Gaudreau, C, Rodrigues-Coutlee, S, Pilon, P A, Coutlee, F, Bekal, S	2015	01/01/03-12/31/13	retrospective cohort	Patient file review	To investigate an outbreak of sexual transmission of 2 clades of AMR C. jejuni in men who have sex with men in Quebec, Canada	Disk Diffusion, Agar Dilution, and E-test	Not Reported	Canada	Men in Quebec, Canada	31	Men who did not indicate that they had had sex with other men	3	Cases were flagged by the university of Montreal's hospital microbiology lab	Age range 21-64		100		Men who were identified as having a lab confirmed campylobacter jejuni infection	1	Men who have sex with men	28	Text (specify location)	Page 3, last paragraph of the results	Jejuni	Gastrointestinal tract infection	Tetracyclines (eg. Tetracycline)	Not specified	Count	All 31 men were susceptible to tetracycline, ampicillin, gentimicin, and imipenem (MIC of 0.06-0.25, 0.5-1, 0.125-0.25, and 0.03 mg/L, respectively)
Analysis of resistance to antimicrobials and presence of virulence/stress response genes in Campylobacter isolates from patients with severe diarrhoea	Ghunaim, H, Behnke, J M, Aigha, I, Sharma, A, Doiphode, S H, Deshmukh, A, Abu-Madi, M M.(2015). Analysis of resistance to antimicrobials and presence of virulence/stress response genes in Campylobacter isolates from patients with severe diarrhoea. PLoS ONE, 10(3), e0119268	Ghunaim, H, Behnke, J M, Aigha, I, Sharma, A, Doiphode, S H, Deshmukh, A, Abu-Madi, M M	2015	2005-2013	Cross-sectional	Patient file review	To investigate the prevalence and association of antimicrobial resistance and virulence factors among C. jejuni isolates from symptomatic patients presenting as out-patients at the HMC hospital in order to enable knowledge based informed decisions relevant to the continuously changing dynamics of this society to be made by local health professionals and policy makers.	E-test	CLSI clinical breakpoints	United Kingdom	People of the United Kingdom during the specified years with severe and bloody diarrhea	174	Erythromycin susceptible campylobacter	159	Outpatients with severe and bloody diarrhea are routinely screened at the HMC hospital (Hamad Medical Corporation) for the presence of enteric bacteria using UK standards	34 (age class 1: <1), 44 (age class 2: 1), 31 (age class 3: 2), 43 (age class 4: 3-12), 22 (age class 5: 19-75)	40.2	59.8	0	Those positive for campylobacter and genotyped as well as assessed for sensitivity to each of the four antimicrobials	3	Country of origin		Table (specify number)	2	Jejuni	Gastrointestinal tract infection	Macrolides (eg. Erythromycin, azithromycin)	Univariable Linear Regression	Proportion (%)	Qatari [n=72, Resistant=11.1% [5.45-20.71]]; Arabian Peninsula [n=33, Resistant=3.0% [0.39-12.95]]; Asia [n=42, Resistant=7.1% [1.78-20.39]]; Africa [n=21, Resistant=14.3% [4.01-35.43]]; Elsewhere [n=6, Resistant=0% [0-41.14]]
Analysis of resistance to antimicrobials and presence of virulence/stress response genes in Campylobacter isolates from patients with severe diarrhoea	Ghunaim, H, Behnke, J M, Aigha, I, Sharma, A, Doiphode, S H, Deshmukh, A, Abu-Madi, M M.(2015). Analysis of resistance to antimicrobials and presence of virulence/stress response genes in Campylobacter isolates from patients with severe diarrhoea. PLoS ONE, 10(3), e0119269	Ghunaim, H, Behnke, J M, Aigha, I, Sharma, A, Doiphode, S H, Deshmukh, A, Abu-Madi, M M	2015	2005-2013	Cross-sectional	Patient file review	To investigate the prevalence and association of antimicrobial resistance and virulence factors among C. jejuni isolates from symptomatic patients presenting as out-patients at the HMC hospital in order to enable knowledge based informed decisions relevant to the continuously changing dynamics of this society to be made by local health professionals and policy makers.	E-test	CLSI clinical breakpoints	United Kingdom	People of the United Kingdom during the specified years with severe and bloody diarrhea	174	Ciprofloxacin susceptible campylobacter	64	Outpatients with severe and bloody diarrhea are routinely screened at the HMC hospital (Hamad Medical Corporation) for the presence of enteric bacteria using UK standards	34 (age class 1: <1), 44 (age class 2: 1), 31 (age class 3: 2), 43 (age class 4: 3-12), 22 (age class 5: 19-75)	40.2	59.8	0	Those positive for campylobacter and genotyped as well as assessed for sensitivity to each of the four antimicrobials	3	Country of origin		Table (specify number)	2	Jejuni	Gastrointestinal tract infection	Fluoroquinolones (eg. Ciprofloxacin)	Univariable Linear Regression	Proportion (%)	Qatari [n=72, Resistant=59.7% [47.95-70.83]]; Arabian Peninsula [n=33, Resistant=57.6% [42.87-71.27]]; Asia [n=42, Resistant=73.8% [57.28-86.05]]; Africa [n=21, Resistant=61.9% [40.33-80.26]]; Elsewhere [n=6, Resistant=66.7% [21.14-93.71]]
Analysis of resistance to antimicrobials and presence of virulence/stress response genes in Campylobacter isolates from patients with severe diarrhoea	Ghunaim, H, Behnke, J M, Aigha, I, Sharma, A, Doiphode, S H, Deshmukh, A, Abu-Madi, M M.(2015). Analysis of resistance to antimicrobials and presence of virulence/stress response genes in Campylobacter isolates from patients with severe diarrhoea. PLoS ONE, 10(3), e0119270	Ghunaim, H, Behnke, J M, Aigha, I, Sharma, A, Doiphode, S H, Deshmukh, A, Abu-Madi, M M	2015	2005-2013	Cross-sectional	Patient file review	To investigate the prevalence and association of antimicrobial resistance and virulence factors among C. jejuni isolates from symptomatic patients presenting as out-patients at the HMC hospital in order to enable knowledge based informed decisions relevant to the continuously changing dynamics of this society to be made by local health professionals and policy makers.	E-test	CLSI clinical breakpoints	United Kingdom	People of the United Kingdom during the specified years with severe and bloody diarrhea	174	Ciprofloxacin susceptible campylobacter	64	Outpatients with severe and bloody diarrhea are routinely screened at the HMC hospital (Hamad Medical Corporation) for the presence of enteric bacteria using UK standards	34 (age class 1: <1), 44 (age class 2: 1), 31 (age class 3: 2), 43 (age class 4: 3-12), 22 (age class 5: 19-75)	40.2	59.8	0	Those positive for campylobacter and genotyped as well as assessed for sensitivity to each of the four antimicrobials	3	Gender: Male vs Female	110	Table (specify number)	2	Jejuni	Gastrointestinal tract infection	Fluoroquinolones (eg. Ciprofloxacin)	Univariable Linear Regression	Proportion (%)	Males [n=104, Resistant=61.5% [54.43-68.16]; Females [n=70, Resistant=65.7% [54.14-75.91]
Analysis of resistance to antimicrobials and presence of virulence/stress response genes in Campylobacter isolates from patients with severe diarrhoea	Ghunaim, H, Behnke, J M, Aigha, I, Sharma, A, Doiphode, S H, Deshmukh, A, Abu-Madi, M M.(2015). Analysis of resistance to antimicrobials and presence of virulence/stress response genes in Campylobacter isolates from patients with severe diarrhoea. PLoS ONE, 10(3), e0119271	Ghunaim, H, Behnke, J M, Aigha, I, Sharma, A, Doiphode, S H, Deshmukh, A, Abu-Madi, M M	2015	2005-2013	Cross-sectional	Patient file review	To investigate the prevalence and association of antimicrobial resistance and virulence factors among C. jejuni isolates from symptomatic patients presenting as out-patients at the HMC hospital in order to enable knowledge based informed decisions relevant to the continuously changing dynamics of this society to be made by local health professionals and policy makers.	E-test	CLSI clinical breakpoints	United Kingdom	People of the United Kingdom during the specified years with severe and bloody diarrhea	174	Erythromycin susceptible campylobacter	159	Outpatients with severe and bloody diarrhea are routinely screened at the HMC hospital (Hamad Medical Corporation) for the presence of enteric bacteria using UK standards	34 (age class 1: <1), 44 (age class 2: 1), 31 (age class 3: 2), 43 (age class 4: 3-12), 22 (age class 5: 19-75)	40.2	59.8	0	Those positive for campylobacter and genotyped as well as assessed for sensitivity to each of the four antimicrobials	3	Gender: Male vs Female	15	Table (specify number)	2	Jejuni	Gastrointestinal tract infection	Macrolides (eg. Erythromycin, azithromycin)	Univariable Linear Regression	Proportion (%)	Males [n=104, Resistant=7.7% [4.65-12.40]]; Females [n=70, Resistant=10.0% [4.82-19.14]]
Analysis of resistance to antimicrobials and presence of virulence/stress response genes in Campylobacter isolates from patients with severe diarrhoea	Ghunaim, H, Behnke, J M, Aigha, I, Sharma, A, Doiphode, S H, Deshmukh, A, Abu-Madi, M M.(2015). Analysis of resistance to antimicrobials and presence of virulence/stress response genes in Campylobacter isolates from patients with severe diarrhoea. PLoS ONE, 10(3), e0119272	Ghunaim, H, Behnke, J M, Aigha, I, Sharma, A, Doiphode, S H, Deshmukh, A, Abu-Madi, M M	2015	2005-2013	Cross-sectional	Patient file review	To investigate the prevalence and association of antimicrobial resistance and virulence factors among C. jejuni isolates from symptomatic patients presenting as out-patients at the HMC hospital in order to enable knowledge based informed decisions relevant to the continuously changing dynamics of this society to be made by local health professionals and policy makers.	E-test	CLSI clinical breakpoints	United Kingdom	People of the United Kingdom during the specified years with severe and bloody diarrhea	174	Erythromycin susceptible campylobacter	159	Outpatients with severe and bloody diarrhea are routinely screened at the HMC hospital (Hamad Medical Corporation) for the presence of enteric bacteria using UK standards	34 (age class 1: <1), 44 (age class 2: 1), 31 (age class 3: 2), 43 (age class 4: 3-12), 22 (age class 5: 19-75)	40.2	59.8	0	Those positive for campylobacter and genotyped as well as assessed for sensitivity to each of the four antimicrobials	3	Age class		Table (specify number)	2	Jejuni	Gastrointestinal tract infection	Macrolides (eg. Erythromycin, azithromycin)	Univariable Linear Regression	Proportion (%)	Age class 1 [n=34, Resistant=11.8% [4.92-24.50]]; Age class 2 [n=44, Resistant=6.8% [1.53-20.36]]; Age class 3 [n=31, Resistant= 9.7% [3.77-21.51]]; Age class 4 [n=43, Resistant=7.0% [1.65-20.37]]; Age class 5 [n=22, Resistant=9.1% [1.64-29.07]]
Analysis of resistance to antimicrobials and presence of virulence/stress response genes in Campylobacter isolates from patients with severe diarrhoea	Ghunaim, H, Behnke, J M, Aigha, I, Sharma, A, Doiphode, S H, Deshmukh, A, Abu-Madi, M M.(2015). Analysis of resistance to antimicrobials and presence of virulence/stress response genes in Campylobacter isolates from patients with severe diarrhoea. PLoS ONE, 10(3), e0119273	Ghunaim, H, Behnke, J M, Aigha, I, Sharma, A, Doiphode, S H, Deshmukh, A, Abu-Madi, M M	2015	2005-2013	Cross-sectional	Patient file review	To investigate the prevalence and association of antimicrobial resistance and virulence factors among C. jejuni isolates from symptomatic patients presenting as out-patients at the HMC hospital in order to enable knowledge based informed decisions relevant to the continuously changing dynamics of this society to be made by local health professionals and policy makers.	E-test	CLSI clinical breakpoints	United Kingdom	People of the United Kingdom during the specified years with severe and bloody diarrhea	174	Ciprofloxacin susceptible campylobacter	64	Outpatients with severe and bloody diarrhea are routinely screened at the HMC hospital (Hamad Medical Corporation) for the presence of enteric bacteria using UK standards	34 (age class 1: <1), 44 (age class 2: 1), 31 (age class 3: 2), 43 (age class 4: 3-12), 22 (age class 5: 19-75)	40.2	59.8	0	Those positive for campylobacter and genotyped as well as assessed for sensitivity to each of the four antimicrobials	3	Age class		Table (specify number)	2	Jejuni	Gastrointestinal tract infection	Fluoroquinolones (eg. Ciprofloxacin)	Univariable Linear Regression	Proportion (%)	Age class 1 [n=34, Resistant=64.7% [49.84-77.54]]; Age class 2 [n=44, Resistant=59.1% [41.97-74.63]]; Age class 3 [n=31, Resistant=67.7% [53.55-79.82]]; Age class 4 [n=43, Resistant=60.5% [43.58-84.82]]; Age class 5 [n=22, Resistant=68.2% [45.35-84.82]]
Fluoroquinolone resistance in Campylobacter jejuni isolates in travelers returning to Finland: association of ciprofloxacin resistance to travel destination	Hakanen, A, Jousimies-Somer, H, Siitonen, A, Huovinen, P, Kotilainen, P. (2003). Fluoroquinolone resistance in Campylobacter jejuni isolates in travelers returning to Finland: association of ciprofloxacin resistance to travel destination. Emerging infectious diseases, 9(2), 267	Hakanen, A, Jousimies-Somer, H, Siitonen, A, Huovinen, P, Kotilainen, P	2003	01/--/95-11/--/97 and 10/--/98-01/--/00	Cross-sectional	Observation	To evaluate the level of fluoroquinolone resistance in C. jejuni isolates from travelers returning to Finland and to specify the countries were resistant isolates are acquire	Agar Dilution	NCCLS	Finland	Travelers returning to Finland from 1995 to 2000	354	Those with susceptible C. jejuni who travelled (select a country for comparison)		Travelers returning to Finland from 1995 to 2000 where isolates were collected in two different phases from the laboratory of a large private hospital in Helsinki	Not available	0	0	100	Travelers returning to Finland from 1995 to 2000 with campylobacter jejuni where isolates were collected in two different phases from the laboratory of a large private hospital in Helsinki	6	Travel to Spain (including the Canary Islands)	77	Table (specify number)	2	Jejuni	Gastrointestinal tract infection	Fluoroquinolones (eg. Ciprofloxacin)	Univariable Poisson Regression	Count	Estimated number of trips to Finland during study months=1,145,872; Number of all isolates=77; Number of ciprofloxacin resistant isolates=55; IRR (incidence rate ratio) for Spain vs Thailand 0.11 (95% CI 0.07-0.13), p<0.01	p<0.01	Speculative infection rate=0.1; Speculative infection rate by cipro-resistant isolates=0.05; rate ratio of cipro-resistant isolates compared to thailand=0.11 [0.07 to 0.16] p<0.01
Fluoroquinolone resistance in Campylobacter jejuni isolates in travelers returning to Finland: association of ciprofloxacin resistance to travel destination	Hakanen, A, Jousimies-Somer, H, Siitonen, A, Huovinen, P, Kotilainen, P. (2003). Fluoroquinolone resistance in Campylobacter jejuni isolates in travelers returning to Finland: association of ciprofloxacin resistance to travel destination. Emerging infectious diseases, 9(2), 268	Hakanen, A, Jousimies-Somer, H, Siitonen, A, Huovinen, P, Kotilainen, P	2003	01/--/95-11/--/97 and 10/--/98-01/--/00	Cross-sectional	Observation	To evaluate the level of fluoroquinolone resistance in C. jejuni isolates from travelers returning to Finland and to specify the countries were resistant isolates are acquire	Agar Dilution	NCCLS	Finland	Travelers returning to Finland from 1995 to 2000	354	Those with susceptible C. jejuni who travelled (select a country for comparison)		Travelers returning to Finland from 1995 to 2000 where isolates were collected in two different phases from the laboratory of a large private hospital in Helsinki	Not available	0	0	100	Travelers returning to Finland from 1995 to 2000 with campylobacter jejuni where isolates were collected in two different phases from the laboratory of a large private hospital in Helsinki	6	Travel to Thailand	50	Table (specify number)	2	Jejuni	Gastrointestinal tract infection	Fluoroquinolones (eg. Ciprofloxacin)	Univariable Poisson Regression	Count	Estimated number of trips from Finland during the study months=87,842; Number of all isolates=50; Number of Cipro-resistant isolates=39; referent group for travel-related case rates for othe travel destinations	p>0.05	Speculative infection rate=0.6; Speculative infection rate for cipro-resistant isolates=0.44
Fluoroquinolone resistance in Campylobacter jejuni isolates in travelers returning to Finland: association of ciprofloxacin resistance to travel destination	Hakanen, A, Jousimies-Somer, H, Siitonen, A, Huovinen, P, Kotilainen, P. (2003). Fluoroquinolone resistance in Campylobacter jejuni isolates in travelers returning to Finland: association of ciprofloxacin resistance to travel destination. Emerging infectious diseases, 9(2), 269	Hakanen, A, Jousimies-Somer, H, Siitonen, A, Huovinen, P, Kotilainen, P	2003	01/--/95-11/--/97 and 10/--/98-01/--/00	Cross-sectional	Observation	To evaluate the level of fluoroquinolone resistance in C. jejuni isolates from travelers returning to Finland and to specify the countries were resistant isolates are acquire	Agar Dilution	NCCLS	Finland	Travelers returning to Finland from 1995 to 2000	354	Those with susceptible C. jejuni who travelled (select a country for comparison)		Travelers returning to Finland from 1995 to 2000 where isolates were collected in two different phases from the laboratory of a large private hospital in Helsinki	Not available	0	0	100	Travelers returning to Finland from 1995 to 2000 with campylobacter jejuni where isolates were collected in two different phases from the laboratory of a large private hospital in Helsinki	6	Travel to India	23	Table (specify number)	2	Jejuni	Gastrointestinal tract infection	Fluoroquinolones (eg. Ciprofloxacin)	Univariable Poisson Regression	Count	Estimated number of trips from Finland during study period=27,591; Number of all isolates=23; Number of cipro-resistant isolates=11; IRR (incidence rate ratio) for India vs Thailand 0.90 (95% CI 0.46-1.75), p>0.05	p>0.05	Speculative infection rate=0.8; Speculative infection rate for cipro-resistant isolates=0.40; Rate ratio of cipro-resistant compared to thailand=0.90 [0.46 to 1.75]p>0.05
Fluoroquinolone resistance in Campylobacter jejuni isolates in travelers returning to Finland: association of ciprofloxacin resistance to travel destination	Hakanen, A, Jousimies-Somer, H, Siitonen, A, Huovinen, P, Kotilainen, P. (2003). Fluoroquinolone resistance in Campylobacter jejuni isolates in travelers returning to Finland: association of ciprofloxacin resistance to travel destination. Emerging infectious diseases, 9(2), 270	Hakanen, A, Jousimies-Somer, H, Siitonen, A, Huovinen, P, Kotilainen, P	2003	01/--/95-11/--/97 and 10/--/98-01/--/00	Cross-sectional	Observation	To evaluate the level of fluoroquinolone resistance in C. jejuni isolates from travelers returning to Finland and to specify the countries were resistant isolates are acquire	Agar Dilution	NCCLS	Finland	Travelers returning to Finland from 1995 to 2000	354	Those with susceptible C. jejuni who travelled (select a country for comparison)		Travelers returning to Finland from 1995 to 2000 where isolates were collected in two different phases from the laboratory of a large private hospital in Helsinki	Not available	0	0	100	Travelers returning to Finland from 1995 to 2000 with campylobacter jejuni where isolates were collected in two different phases from the laboratory of a large private hospital in Helsinki	6	Travel to China	12	Table (specify number)	2	Jejuni	Gastrointestinal tract infection	Fluoroquinolones (eg. Ciprofloxacin)	Univariable Poisson Regression	Count	Estimated number of trips from Finland during study months=25.073; Number of all isolates=12; Number of cipro-resistant isolates=8; IRR (incidence rate ratio) for China vs Thailand 0.72 (95% CI 0.34-1.54), p>0.05	p>0.05	Speculative infection rate=0.5; Speculative infection rate for cipro-resistant isolates=0.32; Rate ratio for cipro-resistant isolates compared to Thailand=0.72 [0.34 to 1.54] p>0.05
Fluoroquinolone resistance in Campylobacter jejuni isolates in travelers returning to Finland: association of ciprofloxacin resistance to travel destination	Hakanen, A, Jousimies-Somer, H, Siitonen, A, Huovinen, P, Kotilainen, P. (2003). Fluoroquinolone resistance in Campylobacter jejuni isolates in travelers returning to Finland: association of ciprofloxacin resistance to travel destination. Emerging infectious diseases, 9(2), 271	Hakanen, A, Jousimies-Somer, H, Siitonen, A, Huovinen, P, Kotilainen, P	2003	01/--/95-11/--/97 and 10/--/98-01/--/00	Cross-sectional	Observation	To evaluate the level of fluoroquinolone resistance in C. jejuni isolates from travelers returning to Finland and to specify the countries were resistant isolates are acquire	Agar Dilution	NCCLS	Finland	Travelers returning to Finland from 1995 to 2000	354	Those with susceptible C. jejuni who travelled (select a country for comparison)		Travelers returning to Finland from 1995 to 2000 where isolates were collected in two different phases from the laboratory of a large private hospital in Helsinki	Not available	0	0	100	Travelers returning to Finland from 1995 to 2000 with campylobacter jejuni where isolates were collected in two different phases from the laboratory of a large private hospital in Helsinki	6	Travel to Portugal	11	Table (specify number)	2	Jejuni	Gastrointestinal tract infection	Fluoroquinolones (eg. Ciprofloxacin)	Univariable Poisson Regression	Count	Estimated number of trips from Finland during study period=149,647; Number of all isolates=11; Number of cipro-resistant isolates=7; IRR (incidence rate ratio) for Portugal vs Thailand 0.11 (95% CI 0.05-0.24), p<0.01	p<0.01	Speculative infection rate=0.1; Speculative infection rate for cipro-resistant isolates=0.05; Rate ratio of cipro-resistant isolates compared to Thailand=0.11 [0.05 to 0.24] p<0.01	The five most frequent countries of origin of cipro-resistant isolates were included in this analysis To assess whether the larger proportion of isolates from Thailand during the second period explained the significant increase in fluoroquinolone resistance in the whole study group, they analysed the data excluding isolates from Thailand; the resulting increase after excluding Thailand was still …
Fluoroquinolone resistance in Campylobacter jejuni isolates in travelers returning to Finland: association of ciprofloxacin resistance to travel destination	Hakanen, A, Jousimies-Somer, H, Siitonen, A, Huovinen, P, Kotilainen, P. (2003). Fluoroquinolone resistance in Campylobacter jejuni isolates in travelers returning to Finland: association of ciprofloxacin resistance to travel destination. Emerging infectious diseases, 9(2), 272	Hakanen, A, Jousimies-Somer, H, Siitonen, A, Huovinen, P, Kotilainen, P	2003	01/--/95-11/--/97 and 10/--/98-01/--/00	Cross-sectional	Observation	To evaluate the level of fluoroquinolone resistance in C. jejuni isolates from travelers returning to Finland and to specify the countries were resistant isolates are acquire	Agar Dilution	NCCLS	Finland	Travelers returning to Finland from 1995 to 2000	354	Those with susceptible C. jejuni who travelled (select a country for comparison)		Travelers returning to Finland from 1995 to 2000 where isolates were collected in two different phases from the laboratory of a large private hospital in Helsinki	Not available	0	0	100	Travelers returning to Finland from 1995 to 2000 with campylobacter jejuni where isolates were collected in two different phases from the laboratory of a large private hospital in Helsinki	6	Difference between two study periods: 1995-1997 (comparison group) compared to 1998-2000 (exposed group)	149	Table (specify number)	1	Jejuni	Gastrointestinal tract infection	Fluoroquinolones (eg. Ciprofloxacin)	Chi-squared or Fisher's Exact tests	Count	1995-1997=40% of 205 isolates were cipro-resistant; 1998-2000=60% of 149 isolates were cipro-resistant	p<0.01
Adverse health events associated with antimicrobial drug resistance in Campylobacter species: A registry-based cohort study	Helms, M, Simonsen, J, Olsen, K E P, Molbak, K. M. (2005). Adverse health events associated with antimicrobial drug resistance in Campylobacter species: A registry-based cohort study The Journal of infectious diseases, 191(7), 1050	Helms, M, Simonsen, J, Olsen, K E P, Molbak, K. M.	2005	01/01/96-12/01/00	Cohort	Patient file review	To determine the risk of invasive illness or death associated with quinolone or erythromycin resistance in campylobacter strains	Disk Diffusion	<27mm for nalidixic acid or erythromycin	Denmark	All citizens of Denmark between the specified dates	3541	Campylobacter isolates susceptible to quinolones and/or erythromycin	2506	Cases were identified via a national disease surveillance network for enteric pathogens and cross referenced with the civil registry	Approximately: 27.4 years [range: 0.2-92.3]	0	0	100	All campylobacter isolates collected during the study date period were included, with those with more than one isolate during a period of 6 months only including their first isolate. Susceptibility testing was completed. Information about the patients was collected via a national civil registry	1	Domestically acquired infection vs Travel acquired infection [two different drug classes explored]	554	Text (specify location)	p1052, Results	Not specified	Gastrointestinal tract infection	Quinolones (eg. Nalidixic acid)	Not specified	Count	268/554 (48.4%) isolates of travel-associated infections were quinolone resistant compared to 550/2826 (19.5%) isolates of domestically acquired infections	p<0.001		The prevalence of quinolone resistance was particularly high among patients returning from Thailand (81.3%), India (71.1%), and Spain (62.5%).
Adverse health events associated with antimicrobial drug resistance in Campylobacter species: A registry-based cohort study	Helms, M, Simonsen, J, Olsen, K E P, Molbak, K. M. (2005). Adverse health events associated with antimicrobial drug resistance in Campylobacter species: A registry-based cohort study The Journal of infectious diseases, 191(7), 1051	Helms, M, Simonsen, J, Olsen, K E P, Molbak, K. M.	2005	01/01/96-12/01/00	Cohort	Patient file review	To determine the risk of invasive illness or death associated with quinolone or erythromycin resistance in campylobacter strains	Disk Diffusion	<27mm for nalidixic acid or erythromycin	Denmark	All citizens of Denmark between the specified dates	3541	Campylobacter isolates susceptible to quinolones and/or erythromycin	2506	Cases were identified via a national disease surveillance network for enteric pathogens and cross referenced with the civil registry	Approximately: 27.4 years [range: 0.2-92.3]	0	0	100	All campylobacter isolates collected during the study date period were included, with those with more than one isolate during a period of 6 months only including their first isolate. Susceptibility testing was completed. Information about the patients was collected via a national civil registry	1	Domestically acquired infection vs Travel acquired infection [two different drug classes explored]	554	Text (specify location)	p1052, Results	Not specified	Gastrointestinal tract infection	Macrolides (eg. Erythromycin, azithromycin)	Not specified	Count	35/554 (6.3%) isolates of the travel-associated infections compared to 163/2826 (5.8%) isolates of the domestically acquired isolates were erythromycin resistant.	p=0.61		The prevalence of erythromycin resistance was high among patients returning from India (15.8%) and Spain (10.0%).
Campylobacter upsaliensis-associated diarrhea in Human Immunodeficiency Virus-infected patients	Jenkin, G A, Tee, W. (1998). Campylobacter upsaliensis-associated diarrhea in Human Immunodeficiency Virus-infected patients. Clinical infectious diseases, 27(4), 816	Jenkin, G A, Tee, W	1998	10/--/88-04/--/96	Cross-sectional	Patient file review	To describe 19 HIV-infected patients who were culture-positive for C. upsaliensis and review the clinical and bacteriologic features and outcomes of these cases.	Disk Diffusion	Not Reported	Australia	Adult HIV-infected patients at Fairfield hospital with stool specimens before it's closure in May 1996	20	None		File review	Average age=40, Range=27-53		90		Diarrhea was defined by any notation of diarrhea in the clinical notes by the attending physician				Table (specify number)	1	Upsaliensis	Gastrointestinal tract infection	Fluoroquinolones (eg. Ciprofloxacin)	Not specified	Other, specify	Only two patients had a resistant infection and both were to ciprofloxacin			This study was not set up well to extract factors related to AMR campylobacter, however it adds to the few articles about HIV patients with AMR campy. It might not have a place in this scoping review and deserves a second look, could be part of the discussion instead
Risk factors for ciprofloxacin resistance in reported Campylobacter infections in southern Alberta	Johnson, J Y M, McMullen, L M, Hasselback, P, Louie, M, Jhangri, G, Saunders, L D. (2008). Risk factors for ciprofloxacin resistance in reported Campylobacter infections in southern Alberta Epidemiology and Infection, 136(7), 903	Johnson, J Y M, McMullen, L M, Hasselback, P, Louie, M, Jhangri, G, Saunders, L D	2007	02/01/04-07/29/05	Cross-sectional	Survey/Questionnaire	To investigate the relative importance of a number of risk factors for ciprofloxacin resistance in Campylobacter infections	Disk Diffusion	5 micrograms of ciprofloxacin inhibition zone: <= 15 mm resistant; 16-20 mm intermediate; >= 21 mm susceptible. Nalidixic acid zone diamter >= 20 mm	Canada	Residents of the Chinook Health Region and Calgary Health Region, Alberta, Canada, greater than 16 years old,	210	ciprofloxacin-susceptible Campylobacter cases	145	Study participants were residents of the Chinook Health Region and Calgary Health Region, aged >16 years, who submitted a stool sample that was positive for the presence of Campylobacter, and who were followed-up by a public health nurse or inspector between 1 February 2004 and 29 July 2005.	Not specified except for over 16 years of age	45.2	54.2	0.5	351 participants were asked to participate, 229 patients consented, 19 censored due to lack of stool sample submission data	7	Foreign travel-related infection: Symptoms started at least 2 days after the first day of travel outside the United States and Canada and within 3 days of returning [yes/no]		Text (specify location)	Pg. 909, Discussion para 2	Jejuni, coli, undetermined	Not specified	Fluoroquinolones (eg. Ciprofloxacin)	Multivariable logistic regression	Proportion (%)	Univariable results: foreign travel vs domestic (Alberta) 53/68 (77.9%) cases resistant to CIP (vs. 10/142) - OR 38.5 (95% CI 14.9-99.6); p<0.001 Multivariable results: foreign travel vs domestic (Alberta) 53/68 (77.9%) cases resistant to CIP (vs. 10/142) - OR 93.2 (95% CI 29.6-292.9); p<0.001	p<0.001 / p<0.001
Risk factors for ciprofloxacin resistance in reported Campylobacter infections in southern Alberta	Johnson, J Y M, McMullen, L M, Hasselback, P, Louie, M, Jhangri, G, Saunders, L D. (2008). Risk factors for ciprofloxacin resistance in reported Campylobacter infections in southern Alberta Epidemiology and Infection, 136(7), 904	Johnson, J Y M, McMullen, L M, Hasselback, P, Louie, M, Jhangri, G, Saunders, L D	2007	02/01/04-07/29/05	Cross-sectional	Survey/Questionnaire	To investigate the relative importance of a number of risk factors for ciprofloxacin resistance in Campylobacter infections	Disk Diffusion	5 micrograms of ciprofloxacin inhibition zone: <= 15 mm resistant; 16-20 mm intermediate; >= 21 mm susceptible. Nalidixic acid zone diamter >= 20 mm	Canada	Residents of the Chinook Health Region and Calgary Health Region, Alberta, Canada, greater than 16 years old,	210	ciprofloxacin-susceptible Campylobacter cases	145	Study participants were residents of the Chinook Health Region and Calgary Health Region, aged >16 years, who submitted a stool sample that was positive for the presence of Campylobacter, and who were followed-up by a public health nurse or inspector between 1 February 2004 and 29 July 2005.	Not specified except for over 16 years of age	45.2	54.2	0.5	351 participants were asked to participate, 229 patients consented, 19 censored due to lack of stool sample submission data	7	Foreign travel-related infection: Symptoms started at least 2 days after the first day of travel outside the United States and Canada and within 3 days of returning [yes/no] Macro-region of infection source country: broken down by Latin America		Text (specify location)	Pg. 909, Discussion para 2	Jejuni, coli, undetermined	Not specified	Fluoroquinolones (eg. Ciprofloxacin)	Multivariable logistic regression	Proportion (%)	Univariable results: travel to Latin America vs domestic (Alberta) 26/34 (76.5%) cases resistant to CIP (vs. 10/142) - OR 28.2 (95% CI 9.1-87.8); p<0.001 Multivariable results: travel to Latin America vs domestic (Alberta) - not significant (not included in model)	p<0.001 / N/A
Risk factors for ciprofloxacin resistance in reported Campylobacter infections in southern Alberta	Johnson, J Y M, McMullen, L M, Hasselback, P, Louie, M, Jhangri, G, Saunders, L D. (2008). Risk factors for ciprofloxacin resistance in reported Campylobacter infections in southern Alberta Epidemiology and Infection, 136(7), 905	Johnson, J Y M, McMullen, L M, Hasselback, P, Louie, M, Jhangri, G, Saunders, L D	2007	02/01/04-07/29/05	Cross-sectional	Survey/Questionnaire	To investigate the relative importance of a number of risk factors for ciprofloxacin resistance in Campylobacter infections	Disk Diffusion	5 micrograms of ciprofloxacin inhibition zone: <= 15 mm resistant; 16-20 mm intermediate; >= 21 mm susceptible. Nalidixic acid zone diamter >= 20 mm	Canada	Residents of the Chinook Health Region and Calgary Health Region, Alberta, Canada, greater than 16 years old,	210	ciprofloxacin-susceptible Campylobacter cases	145	Study participants were residents of the Chinook Health Region and Calgary Health Region, aged >16 years, who submitted a stool sample that was positive for the presence of Campylobacter, and who were followed-up by a public health nurse or inspector between 1 February 2004 and 29 July 2005.	Not specified except for over 16 years of age	45.2	54.2	0.5	351 participants were asked to participate, 229 patients consented, 19 censored due to lack of stool sample submission data	7	Foreign travel-related infection: Symptoms started at least 2 days after the first day of travel outside the United States and Canada and within 3 days of returning [yes/no] Macro-region of infection source country: broken down by Asia		Text (specify location)	Pg. 909, Discussion para 2	Jejuni, coli, undetermined	Not specified	Fluoroquinolones (eg. Ciprofloxacin)	Multivariable logistic regression	Proportion (%)	Univariable results: travel to Asia vs domestic (Alberta) 19/21 (90.5%) cases resistant to CIP (vs. 10/142) - OR 137.7 (95% CI 23.9-792.9); p<0.001 Multivariable results: travel to Asia vs domestic (Alberta) - not significant (not included in model)	p<0.001 / N/A
Risk factors for ciprofloxacin resistance in reported Campylobacter infections in southern Alberta	Johnson, J Y M, McMullen, L M, Hasselback, P, Louie, M, Jhangri, G, Saunders, L D. (2008). Risk factors for ciprofloxacin resistance in reported Campylobacter infections in southern Alberta Epidemiology and Infection, 136(7), 906	Johnson, J Y M, McMullen, L M, Hasselback, P, Louie, M, Jhangri, G, Saunders, L D	2007	02/01/04-07/29/05	Cross-sectional	Survey/Questionnaire	To investigate the relative importance of a number of risk factors for ciprofloxacin resistance in Campylobacter infections	Disk Diffusion	5 micrograms of ciprofloxacin inhibition zone: <= 15 mm resistant; 16-20 mm intermediate; >= 21 mm susceptible. Nalidixic acid zone diamter >= 20 mm	Canada	Residents of the Chinook Health Region and Calgary Health Region, Alberta, Canada, greater than 16 years old,	210	ciprofloxacin-susceptible Campylobacter cases	145	Study participants were residents of the Chinook Health Region and Calgary Health Region, aged >16 years, who submitted a stool sample that was positive for the presence of Campylobacter, and who were followed-up by a public health nurse or inspector between 1 February 2004 and 29 July 2005.	Not specified except for over 16 years of age	45.2	54.2	0.5	351 participants were asked to participate, 229 patients consented, 19 censored due to lack of stool sample submission data	7	Foreign travel-related infection: Symptoms started at least 2 days after the first day of travel outside the United States and Canada and within 3 days of returning [yes/no] Macro-region of infection source country: broken down by Europe		Text (specify location)	Pg. 909, Discussion para 2	Jejuni, coli, undetermined	Not specified	Fluoroquinolones (eg. Ciprofloxacin)	Multivariable logistic regression	Proportion (%)	Univariable results: travel to Europe vs domestic (Alberta) 5/10 (50.0%) cases resistant to CIP (vs. 10/142) - OR 10.9 (95% CI 2.2-53.3); p<0.01 Multivariable results: travel to Europe vs domestic (Alberta) - not significant (not included in model)	p<0.01 / N/A
Risk factors for ciprofloxacin resistance in reported Campylobacter infections in southern Alberta	Johnson, J Y M, McMullen, L M, Hasselback, P, Louie, M, Jhangri, G, Saunders, L D. (2008). Risk factors for ciprofloxacin resistance in reported Campylobacter infections in southern Alberta Epidemiology and Infection, 136(7), 907	Johnson, J Y M, McMullen, L M, Hasselback, P, Louie, M, Jhangri, G, Saunders, L D	2007	02/01/04-07/29/05	Cross-sectional	Survey/Questionnaire	To investigate the relative importance of a number of risk factors for ciprofloxacin resistance in Campylobacter infections	Disk Diffusion	5 micrograms of ciprofloxacin inhibition zone: <= 15 mm resistant; 16-20 mm intermediate; >= 21 mm susceptible. Nalidixic acid zone diamter >= 20 mm	Canada	Residents of the Chinook Health Region and Calgary Health Region, Alberta, Canada, greater than 16 years old,	210	ciprofloxacin-susceptible Campylobacter cases	145	Study participants were residents of the Chinook Health Region and Calgary Health Region, aged >16 years, who submitted a stool sample that was positive for the presence of Campylobacter, and who were followed-up by a public health nurse or inspector between 1 February 2004 and 29 July 2005.	Not specified except for over 16 years of age	45.2	54.2	0.5	351 participants were asked to participate, 229 patients consented, 19 censored due to lack of stool sample submission data	7	Sex: Female vs Male	209	Table (specify number)	2	Jejuni, coli, undetermined	Not specified	Fluoroquinolones (eg. Ciprofloxacin)	Chi-squared test	Proportion (%)	Female [n=95, Resistant=37.9%, Susceptible=62.1%], Male [n=114, Resistant=25.4%, Susceptible=74.6%]	p=0.05
Risk factors for ciprofloxacin resistance in reported Campylobacter infections in southern Alberta	Johnson, J Y M, McMullen, L M, Hasselback, P, Louie, M, Jhangri, G, Saunders, L D. (2008). Risk factors for ciprofloxacin resistance in reported Campylobacter infections in southern Alberta Epidemiology and Infection, 136(7), 908	Johnson, J Y M, McMullen, L M, Hasselback, P, Louie, M, Jhangri, G, Saunders, L D	2007	02/01/04-07/29/05	Cross-sectional	Survey/Questionnaire	To investigate the relative importance of a number of risk factors for ciprofloxacin resistance in Campylobacter infections	Disk Diffusion	5 micrograms of ciprofloxacin inhibition zone: <= 15 mm resistant; 16-20 mm intermediate; >= 21 mm susceptible. Nalidixic acid zone diamter >= 20 mm	Canada	Residents of the Chinook Health Region and Calgary Health Region, Alberta, Canada, greater than 16 years old,	210	ciprofloxacin-susceptible Campylobacter cases	145	Study participants were residents of the Chinook Health Region and Calgary Health Region, aged >16 years, who submitted a stool sample that was positive for the presence of Campylobacter, and who were followed-up by a public health nurse or inspector between 1 February 2004 and 29 July 2005.	Not specified except for over 16 years of age	45.2	54.2	0.5	351 participants were asked to participate, 229 patients consented, 19 censored due to lack of stool sample submission data	7	Age, 4 categories= <28, 28-37, 38-49, 50+		Table (specify number)	2	Jejuni, coli, undetermined	Not specified	Fluoroquinolones (eg. Ciprofloxacin)	Chi-squared test	Proportion (%)	Age in years: <28 [n=48, Resistant=37.5%, Susceptible=62.5%], 28-37 [n=55, Resistant=21.8%, Susceptible=78.2%], 38-49 [n=53, Resistant=35.8%, Susceptible=64.2%], 50+ [n=54, Resistant=29.6%, Susceptible=70.4%] Univariable (Chi-squared) result: p=0.03 Multivariable results: <28 yrs referrent; 28-30 yrs OR 0.2 (95% CI 0.04-0.8) p=0.02; 38-49 yrs OR 1.0 (95% CI 0.3-4.1) p=1.0; >50 yrs OR 0.2 (95% CI …	p=0.03 / p=0.03 overall
Risk factors for ciprofloxacin resistance in reported Campylobacter infections in southern Alberta	Johnson, J Y M, McMullen, L M, Hasselback, P, Louie, M, Jhangri, G, Saunders, L D. (2008). Risk factors for ciprofloxacin resistance in reported Campylobacter infections in southern Alberta Epidemiology and Infection, 136(7), 909	Johnson, J Y M, McMullen, L M, Hasselback, P, Louie, M, Jhangri, G, Saunders, L D	2007	02/01/04-07/29/05	Cross-sectional	Survey/Questionnaire	To investigate the relative importance of a number of risk factors for ciprofloxacin resistance in Campylobacter infections	Disk Diffusion	5 micrograms of ciprofloxacin inhibition zone: <= 15 mm resistant; 16-20 mm intermediate; >= 21 mm susceptible. Nalidixic acid zone diamter >= 20 mm	Canada	Residents of the Chinook Health Region and Calgary Health Region, Alberta, Canada, greater than 16 years old,	210	ciprofloxacin-susceptible Campylobacter cases	145	Study participants were residents of the Chinook Health Region and Calgary Health Region, aged >16 years, who submitted a stool sample that was positive for the presence of Campylobacter, and who were followed-up by a public health nurse or inspector between 1 February 2004 and 29 July 2005.	Not specified except for over 16 years of age	45.2	54.2	0.5	351 participants were asked to participate, 229 patients consented, 19 censored due to lack of stool sample submission data	7	College or university education		Table (specify number)	2	Jejuni, coli, undetermined	Not specified	Fluoroquinolones (eg. Ciprofloxacin)	Chi-squared test	Proportion (%)	No [n=74, Resistant=27.0%, Susceptible=73.0%], Yes [n=136, Resistant=33.1%, Susceptible=66.9%]	p=0.40
Risk factors for ciprofloxacin resistance in reported Campylobacter infections in southern Alberta	Johnson, J Y M, McMullen, L M, Hasselback, P, Louie, M, Jhangri, G, Saunders, L D. (2008). Risk factors for ciprofloxacin resistance in reported Campylobacter infections in southern Alberta Epidemiology and Infection, 136(7), 910	Johnson, J Y M, McMullen, L M, Hasselback, P, Louie, M, Jhangri, G, Saunders, L D	2007	02/01/04-07/29/05	Cross-sectional	Survey/Questionnaire	To investigate the relative importance of a number of risk factors for ciprofloxacin resistance in Campylobacter infections	Disk Diffusion	5 micrograms of ciprofloxacin inhibition zone: <= 15 mm resistant; 16-20 mm intermediate; >= 21 mm susceptible. Nalidixic acid zone diamter >= 20 mm	Canada	Residents of the Chinook Health Region and Calgary Health Region, Alberta, Canada, greater than 16 years old,	210	ciprofloxacin-susceptible Campylobacter cases	145	Study participants were residents of the Chinook Health Region and Calgary Health Region, aged >16 years, who submitted a stool sample that was positive for the presence of Campylobacter, and who were followed-up by a public health nurse or inspector between 1 February 2004 and 29 July 2005.	Not specified except for over 16 years of age	45.2	54.2	0.5	351 participants were asked to participate, 229 patients consented, 19 censored due to lack of stool sample submission data	7	Season of reported infection		Table (specify number)	2	Jejuni, coli, undetermined	Not specified	Fluoroquinolones (eg. Ciprofloxacin)	Chi-squared test	Proportion (%)	Summer [n=76, Resistant=17.1%, Susceptible=82.9%], Autumn [n=24, Resistant=20.8%, Susceptible=79.2%], Winter [n=28, Resistant=60.7%, Susceptible=39.3%], Spring [n=82, Resistant=36.6%, Susceptible=63.4%]	p<0.001
Risk factors for ciprofloxacin resistance in reported Campylobacter infections in southern Alberta	Johnson, J Y M, McMullen, L M, Hasselback, P, Louie, M, Jhangri, G, Saunders, L D. (2008). Risk factors for ciprofloxacin resistance in reported Campylobacter infections in southern Alberta Epidemiology and Infection, 136(7), 911	Johnson, J Y M, McMullen, L M, Hasselback, P, Louie, M, Jhangri, G, Saunders, L D	2007	02/01/04-07/29/05	Cross-sectional	Survey/Questionnaire	To investigate the relative importance of a number of risk factors for ciprofloxacin resistance in Campylobacter infections	Disk Diffusion	5 micrograms of ciprofloxacin inhibition zone: <= 15 mm resistant; 16-20 mm intermediate; >= 21 mm susceptible. Nalidixic acid zone diamter >= 20 mm	Canada	Residents of the Chinook Health Region and Calgary Health Region, Alberta, Canada, greater than 16 years old,	210	ciprofloxacin-susceptible Campylobacter cases	145	Study participants were residents of the Chinook Health Region and Calgary Health Region, aged >16 years, who submitted a stool sample that was positive for the presence of Campylobacter, and who were followed-up by a public health nurse or inspector between 1 February 2004 and 29 July 2005.	Not specified except for over 16 years of age	45.2	54.2	0.5	351 participants were asked to participate, 229 patients consented, 19 censored due to lack of stool sample submission data	7	Health region		Table (specify number)	2	Jejuni, coli, undetermined	Not specified	Fluoroquinolones (eg. Ciprofloxacin)	Chi-squared test	Proportion (%)	Chinook [n=41, Resistant=14.6%, Susceptible=85.4%], Calgary [n=169, Resistant=34.9%, Susceptible=65.1%]	p=0.01
Risk factors for ciprofloxacin resistance in reported Campylobacter infections in southern Alberta	Johnson, J Y M, McMullen, L M, Hasselback, P, Louie, M, Jhangri, G, Saunders, L D. (2008). Risk factors for ciprofloxacin resistance in reported Campylobacter infections in southern Alberta Epidemiology and Infection, 136(7), 912	Johnson, J Y M, McMullen, L M, Hasselback, P, Louie, M, Jhangri, G, Saunders, L D	2007	02/01/04-07/29/05	Cross-sectional	Survey/Questionnaire	To investigate the relative importance of a number of risk factors for ciprofloxacin resistance in Campylobacter infections	Disk Diffusion	5 micrograms of ciprofloxacin inhibition zone: <= 15 mm resistant; 16-20 mm intermediate; >= 21 mm susceptible. Nalidixic acid zone diamter >= 20 mm	Canada	Residents of the Chinook Health Region and Calgary Health Region, Alberta, Canada, greater than 16 years old,	210	ciprofloxacin-susceptible Campylobacter cases	145	Study participants were residents of the Chinook Health Region and Calgary Health Region, aged >16 years, who submitted a stool sample that was positive for the presence of Campylobacter, and who were followed-up by a public health nurse or inspector between 1 February 2004 and 29 July 2005.	Not specified except for over 16 years of age	45.2	54.2	0.5	351 participants were asked to participate, 229 patients consented, 19 censored due to lack of stool sample submission data	7	Rural residence		Table (specify number)	2	Jejuni, coli, undetermined	Not specified	Fluoroquinolones (eg. Ciprofloxacin)	Chi-squared test	Proportion (%)	Rural: No [n=171, Resistant=32.8%, Susceptible=67.2%], Yes [n=36, Resistant=22.2%, Susceptible=77.8%]	p=0.20
Risk factors for ciprofloxacin resistance in reported Campylobacter infections in southern Alberta	Johnson, J Y M, McMullen, L M, Hasselback, P, Louie, M, Jhangri, G, Saunders, L D. (2008). Risk factors for ciprofloxacin resistance in reported Campylobacter infections in southern Alberta Epidemiology and Infection, 136(7), 913	Johnson, J Y M, McMullen, L M, Hasselback, P, Louie, M, Jhangri, G, Saunders, L D	2007	02/01/04-07/29/05	Cross-sectional	Survey/Questionnaire	To investigate the relative importance of a number of risk factors for ciprofloxacin resistance in Campylobacter infections	Disk Diffusion	5 micrograms of ciprofloxacin inhibition zone: <= 15 mm resistant; 16-20 mm intermediate; >= 21 mm susceptible. Nalidixic acid zone diamter >= 20 mm	Canada	Residents of the Chinook Health Region and Calgary Health Region, Alberta, Canada, greater than 16 years old,	210	ciprofloxacin-susceptible Campylobacter cases	145	Study participants were residents of the Chinook Health Region and Calgary Health Region, aged >16 years, who submitted a stool sample that was positive for the presence of Campylobacter, and who were followed-up by a public health nurse or inspector between 1 February 2004 and 29 July 2005.	Not specified except for over 16 years of age	45.2	54.2	0.5	351 participants were asked to participate, 229 patients consented, 19 censored due to lack of stool sample submission data	7	Species: C.jejuni		Table (specify number)	2	Jejuni, coli, undetermined	Not specified	Fluoroquinolones (eg. Ciprofloxacin)	Chi-squared test	Proportion (%)	C. jejuni: No [n=14, Resistant=57.1%, Susceptible=42.9%], Yes [n=196, Resistant=29.1%, Susceptible=70.9%]	p=0.03		Other factors such as foreign travel, broken down by Latin America, Asia and Europe, possession of non-prescribed antibiotics were also explored however the way in which the data was presented made it difficult to extract except by narrative and will be extracted in the next factor
Risk factors for ciprofloxacin resistance in reported Campylobacter infections in southern Alberta	Johnson, J Y M, McMullen, L M, Hasselback, P, Louie, M, Jhangri, G, Saunders, L D. (2008). Risk factors for ciprofloxacin resistance in reported Campylobacter infections in southern Alberta Epidemiology and Infection, 136(7), 914	Johnson, J Y M, McMullen, L M, Hasselback, P, Louie, M, Jhangri, G, Saunders, L D	2007	02/01/04-07/29/05	Cross-sectional	Survey/Questionnaire	To investigate the relative importance of a number of risk factors for ciprofloxacin resistance in Campylobacter infections	Disk Diffusion	5 micrograms of ciprofloxacin inhibition zone: <= 15 mm resistant; 16-20 mm intermediate; >= 21 mm susceptible. Nalidixic acid zone diamter >= 20 mm	Canada	Residents of the Chinook Health Region and Calgary Health Region, Alberta, Canada, greater than 16 years old,	210	ciprofloxacin-susceptible Campylobacter cases	145	Study participants were residents of the Chinook Health Region and Calgary Health Region, aged >16 years, who submitted a stool sample that was positive for the presence of Campylobacter, and who were followed-up by a public health nurse or inspector between 1 February 2004 and 29 July 2005.	Not specified except for over 16 years of age	45.2	54.2	0.5	351 participants were asked to participate, 229 patients consented, 19 censored due to lack of stool sample submission data	7	Possession of non-prescribed antibiotics: participant possess antibiotics that were not prescribed for them that were saved for future use		Text (specify location)	Page 909, Discussion para 5	Jejuni, coli, undetermined	Not specified	Fluoroquinolones (eg. Ciprofloxacin)	Multivariable logistic regression	Proportion (%)	Univariable results: possession of non-prescribed antibiotics 9/14 (64.3%) cases resistant to CIP (vs. 54/196) - OR 4.8 (95% CI 1.3-17.1); p<0.05 Multivariable results: possession of non-prescribed antibiotics 9/14 (64.3%) cases resistant to CIP (vs. 54/196) - OR 13.3 (95% CI 2.2-80.9); p=0.005	p<0.05 / p=0.005		This possession factor led to questions about whether or not they took the medication, questions were also asked about non-prescribed antibiotics taken during travel as well as possessing leftover antibiotics, however follow-up questions were not asked of the participants if they took the non-prescribed antibiotics in their possession
Antimicrobial use: A risk factor or a protective factor for acquiring campylobacteriosis?	Koningstein, M, Simonsen, J, Helms, M, Hald, T, Molbak, K. (2011). Antimicrobial use: a risk factor or a protective factor for acquiring campylobacteriosis?. Clinical infectious diseases, 53(7), 644	Koningstein, M, Simonsen, J, Helms, M, Hald, T, Molbak, K	2011	1999-2005	Cross-sectional	Patient file review	To evaluate the association between fluoroquinolones and macrolides prescribed in general practice on the occurrence of subsequent infection as well as to estimate the odds of diagnosis with a resistant strain after exposure to a course of antimicrobials	Not Specified	CLSI clinical breakpoints	Denmark	The population of Denmark between the specified years	10475	Those with a susceptible campylobacter infection and an age group decided upon during analysis	8207	Culture confirmed cases of campylobacter are reported and entered into the National Registry for Enteric Pathogens.	Age is the factor, see results for age breakdowns	0	0	100	Some culture-confirmed campylobacter were sent for susceptibility testing as part of the Danish Integrated Antimicrobial Resistance Monitoring and Research Program (DANMAP) . Personal information was pulled from the Civil Registry System, prior exposure to antimicrobials was determined via the National Prescription Database while education and SES was determined using data from the Integrated Dat…	2	Age group by class of drug	2268	Table (specify number)	2	Not specified	Gastrointestinal tract infection	Fluoroquinolones (eg. Ciprofloxacin)	Not specified	Count	224/1556 [age 0-9]; 231/1150 [age 10-19]; 613/2750 [age 20-29]; 428/1958 [age 30-39]; 281/1098 [40-49]; 256/2505 [age 50-59]; 137/1436 [age 60-69]; 72/293 [age 70-79]; 26/136 [age 80+]		Sampling of age groups was not standardized to the population	Odds for a resistant strain were determined (as an interaction term in the analysis), however these results were not extracted because the control group were healthy controls, instead of susceptible. However, I believe the results may still have value despite not being extractable
Antimicrobial use: A risk factor or a protective factor for acquiring campylobacteriosis?	Koningstein, M, Simonsen, J, Helms, M, Hald, T, Molbak, K. (2011). Antimicrobial use: a risk factor or a protective factor for acquiring campylobacteriosis?. Clinical infectious diseases, 53(7), 645	Koningstein, M, Simonsen, J, Helms, M, Hald, T, Molbak, K	2011	1999-2005	Cross-sectional	Patient file review	To evaluate the association between fluoroquinolones and macrolides prescribed in general practice on the occurrence of subsequent infection as well as to estimate the odds of diagnosis with a resistant strain after exposure to a course of antimicrobials	Not Specified	CLSI clinical breakpoints	Denmark	The population of Denmark between the specified years	10475	Those with a susceptible campylobacter infection and an age group decided upon during analysis	10237	Culture confirmed cases of campylobacter are reported and entered into the National Registry for Enteric Pathogens.	Age is the factor, see results for age breakdowns	0	0	100	Some culture-confirmed campylobacter were sent for susceptibility testing as part of the Danish Integrated Antimicrobial Resistance Monitoring and Research Program (DANMAP) . Personal information was pulled from the Civil Registry System, prior exposure to antimicrobials was determined via the National Prescription Database while education and SES was determined using data from the Integrated Dat…	2	Age group by drug class	238	Table (specify number)	2	Not specified	Gastrointestinal tract infection	Macrolides (eg. Erythromycin, azithromycin)	Not specified	Count	25/1556 [age 0-9]; 21/1150 [age 10-19]; 57/2750 [age 20-29]; 40/1958 [age 30-39]; 32/1098 [40-49]; 32/2505 [age 50-59]; 21/1436 [age 60-69]; 8/293 [age 70-79]; 2/136 [age 80+]		Sampling of age groups was not standardized to the population	Odds for a resistant strain were determined (as an interaction term in the analysis), however these results were not extracted because the control group were healthy controls, instead of susceptible. However, I believe the results may still have value despite not being extractable
Prevalence of Campylobacter jejuni and enteric bacterial pathogens among hospitalized HIV infected versus non-HIV infected patients with diarrhoea in southern India	Kownhar, H, Shankar, E M, Rajan, R, Vengatesan, A, Rao, U A. (2007). Prevalence of Campylobacter jejuni and enteric bacterial pathogens among hospitalized HIV infected versus non-HIV infected patients with diarrhoea in southern India. Scandinavian Journal of Infectious Diseases, 39(10), 862	Kownhar, H, Shankar, E M, Rajan, R, Vengatesan, A, Rao, U A	2007	04/--/01-03/--/04	Case-Control	Observation	To compare the prevalence of C.jejuni among HIV-infected and non-HIV infected patients	Disk Diffusion	NCCLS	India	People with diarrhea in Chennai, India between the study dates, >=18 years of age, male or female	400	Non-HIV study subjects with Diarrhea	200	Selected based on febrile diarrhea from AIDS specialty hospital, randomly selected based on the inclusion criteria	HIV infected: Average age=37; Non-HIV infected: Average Age=39.3	41.8	58.3	0	Selected from an AIDS specialty hospital in Chennai; Selection criteria for diarrhea were based on the presence of persistent febrile diarrhea for more than 2 days with nausea, headache, and malaise; subjects that were negative for HIV were in the Non-HIV group, while those positive for HIV-1 and diarrhea were in the HIV infected group. Specimens were collected from faecal specimens, strains were…	1	HIV (n=16) vs Non-HIV (n=5) [11 antibiotics tested]	16	Table (specify number)	2	Jejuni	Gastrointestinal tract infection	Quinolones (eg. Nalidixic acid)	Not specified	Count	Nalidixic Acid: 1/16 HIV vs 1/5 Non-HIV
Prevalence of Campylobacter jejuni and enteric bacterial pathogens among hospitalized HIV infected versus non-HIV infected patients with diarrhoea in southern India	Kownhar, H, Shankar, E M, Rajan, R, Vengatesan, A, Rao, U A. (2007). Prevalence of Campylobacter jejuni and enteric bacterial pathogens among hospitalized HIV infected versus non-HIV infected patients with diarrhoea in southern India. Scandinavian Journal of Infectious Diseases, 39(10), 863	Kownhar, H, Shankar, E M, Rajan, R, Vengatesan, A, Rao, U A	2007	04/--/01-03/--/04	Case-Control	Observation	To compare the prevalence of C.jejuni among HIV-infected and non-HIV infected patients	Disk Diffusion	NCCLS	India	People with diarrhea in Chennai, India between the study dates, >=18 years of age, male or female	400	Non-HIV study subjects with Diarrhea	200	Selected based on febrile diarrhea from AIDS specialty hospital, randomly selected based on the inclusion criteria	HIV infected: Average age=37; Non-HIV infected: Average Age=39.3	41.8	58.3	0	Selected from an AIDS specialty hospital in Chennai; Selection criteria for diarrhea were based on the presence of persistent febrile diarrhea for more than 2 days with nausea, headache, and malaise; subjects that were negative for HIV were in the Non-HIV group, while those positive for HIV-1 and diarrhea were in the HIV infected group. Specimens were collected from faecal specimens, strains were…	1	HIV (n=16) vs Non-HIV (n=5) [11 antibiotics tested]	16	Table (specify number)	2	Jejuni	Gastrointestinal tract infection	Fluoroquinolones (eg. Ciprofloxacin)	Not specified		Ciprofloxacin: 0/16 for HIV; 1/5 for Non-HIV
Prevalence of Campylobacter jejuni and enteric bacterial pathogens among hospitalized HIV infected versus non-HIV infected patients with diarrhoea in southern India	Kownhar, H, Shankar, E M, Rajan, R, Vengatesan, A, Rao, U A. (2007). Prevalence of Campylobacter jejuni and enteric bacterial pathogens among hospitalized HIV infected versus non-HIV infected patients with diarrhoea in southern India. Scandinavian Journal of Infectious Diseases, 39(10), 864	Kownhar, H, Shankar, E M, Rajan, R, Vengatesan, A, Rao, U A	2007	04/--/01-03/--/04	Case-Control	Observation	To compare the prevalence of C.jejuni among HIV-infected and non-HIV infected patients	Disk Diffusion	NCCLS	India	People with diarrhea in Chennai, India between the study dates, >=18 years of age, male or female	400	Non-HIV study subjects with Diarrhea	200	Selected based on febrile diarrhea from AIDS specialty hospital, randomly selected based on the inclusion criteria	HIV infected: Average age=37; Non-HIV infected: Average Age=39.3	41.8	58.3	0	Selected from an AIDS specialty hospital in Chennai; Selection criteria for diarrhea were based on the presence of persistent febrile diarrhea for more than 2 days with nausea, headache, and malaise; subjects that were negative for HIV were in the Non-HIV group, while those positive for HIV-1 and diarrhea were in the HIV infected group. Specimens were collected from faecal specimens, strains were…	1	HIV (n=16) vs Non-HIV (n=5) [11 antibiotics tested]	16	Table (specify number)	2	Jejuni	Gastrointestinal tract infection	Macrolides (eg. Erythromycin, azithromycin)	Not specified		Erythromycin: 0/16 for HIV; 1/5 for Non-HIV
Prevalence of Campylobacter jejuni and enteric bacterial pathogens among hospitalized HIV infected versus non-HIV infected patients with diarrhoea in southern India	Kownhar, H, Shankar, E M, Rajan, R, Vengatesan, A, Rao, U A. (2007). Prevalence of Campylobacter jejuni and enteric bacterial pathogens among hospitalized HIV infected versus non-HIV infected patients with diarrhoea in southern India. Scandinavian Journal of Infectious Diseases, 39(10), 865	Kownhar, H, Shankar, E M, Rajan, R, Vengatesan, A, Rao, U A	2007	04/--/01-03/--/04	Case-Control	Observation	To compare the prevalence of C.jejuni among HIV-infected and non-HIV infected patients	Disk Diffusion	NCCLS	India	People with diarrhea in Chennai, India between the study dates, >=18 years of age, male or female	400	Non-HIV study subjects with Diarrhea	200	Selected based on febrile diarrhea from AIDS specialty hospital, randomly selected based on the inclusion criteria	HIV infected: Average age=37; Non-HIV infected: Average Age=39.3	41.8	58.3	0	Selected from an AIDS specialty hospital in Chennai; Selection criteria for diarrhea were based on the presence of persistent febrile diarrhea for more than 2 days with nausea, headache, and malaise; subjects that were negative for HIV were in the Non-HIV group, while those positive for HIV-1 and diarrhea were in the HIV infected group. Specimens were collected from faecal specimens, strains were…	1	HIV (n=16) vs Non-HIV (n=5) [11 antibiotics tested]	16	Table (specify number)	2	Jejuni	Gastrointestinal tract infection	Quinolones (eg. Nalidixic acid)	Not specified		Trimethroprim (unclear if mixed with sulfamethoxazole so maybe this isn't relevant): 16/16 for HIV; 5/5 for Non-HIV
Prevalence of Campylobacter jejuni and enteric bacterial pathogens among hospitalized HIV infected versus non-HIV infected patients with diarrhoea in southern India	Kownhar, H, Shankar, E M, Rajan, R, Vengatesan, A, Rao, U A. (2007). Prevalence of Campylobacter jejuni and enteric bacterial pathogens among hospitalized HIV infected versus non-HIV infected patients with diarrhoea in southern India. Scandinavian Journal of Infectious Diseases, 39(10), 866	Kownhar, H, Shankar, E M, Rajan, R, Vengatesan, A, Rao, U A	2007	04/--/01-03/--/04	Case-Control	Observation	To compare the prevalence of C.jejuni among HIV-infected and non-HIV infected patients	Disk Diffusion	NCCLS	India	People with diarrhea in Chennai, India between the study dates, >=18 years of age, male or female	400	Non-HIV study subjects with Diarrhea	200	Selected based on febrile diarrhea from AIDS specialty hospital, randomly selected based on the inclusion criteria	HIV infected: Average age=37; Non-HIV infected: Average Age=39.3	41.8	58.3	0	Selected from an AIDS specialty hospital in Chennai; Selection criteria for diarrhea were based on the presence of persistent febrile diarrhea for more than 2 days with nausea, headache, and malaise; subjects that were negative for HIV were in the Non-HIV group, while those positive for HIV-1 and diarrhea were in the HIV infected group. Specimens were collected from faecal specimens, strains were…	1	HIV (n=16) vs Non-HIV (n=5) [11 antibiotics tested]	16	Table (specify number)	2	Jejuni	Gastrointestinal tract infection	Tetracyclines (eg. Tetracycline)	Not specified		Tetracyline: 0/16 for HIV; 0/5 for Non-HIV
Bacteremia due to Campylobacter species: High rate of resistance to macrolide and quinolone antibiotics	Lu, P L, Hsueh, P R, Hung, C C, Chang, S C, Luh, K T, Lee, C Y. (2000). Bacteremia due to Campylobacter species: high rate of resistance to macrolide and quinolone antibiotics. Journal of the Formosan Medical Association, 99(8), 612	Lu, P L, Hsueh, P R, Hung, C C, Chang, S C, Luh, K T, Lee, C Y	2000	01/--/91-03/--/99	retrospective cohort	Patient file review	To determine the clinical characteristics of patients with Campylobacter infection in a university hospital in Taiwan and the antimicrobial susceptibility patterns of the Campylobacter isolates	E-test	NCCLS	Taiwan	Patients with Campylobacter bacteremia in the National Taiwan University Hospital during the dates specified above	21	Susceptible Campylobacter	0	Retrospective file review	Range=4-81, median=45	42.9	57.1	0	Selected all campylobacter bacteremia files by review of the laboratory records of the University Hospital	1	Appropriate vs inappropriate antimicrobial agents	10	Text (specify location)	Page 615, paragraph 3	Jejuni, coli	Blood-stream infection	Macrolides (eg. Erythromycin, azithromycin)	Not specified	Count	All 10 isolates stored were resistant to erythromycin, 7 were resistant to azithromycin, 8 were resistant to ceftriaxone. Of the 10 patients who were tested for susceptiblity, 7 were treated with an appropriate antimicrobial agent and 3 received an inappropriate antimicrobial agnet
Prolonged diarrhea due to ciprofloxacin-resistant Campylobacter infection	Nelson, J M, Smith, K E, Vugia, D J, Rabatsky-Ehr, T, Segler, S D, Kassenborg, H D, Zansky, S M, Joyce, K, Marano, N, Hoekstra, R M, Angulo, F. (2004). Prolonged diarrhea due to ciprofloxacin-resistant Campylobacter infection. The Journal of infectious diseases, 190(6), 1150	Nelson, J M, Smith, K E, Vugia, D J, Rabatsky-Ehr, T, Segler, S D, Kassenborg, H D, Zansky, S M, Joyce, K, Marano, N, Hoekstra, R M, Angulo, F	2004	02/--/98-01/--/99	Cross-Sectional	Survey/Questionnaire	To determine whether persons with ciprofloxacin-resistant campylobacter infection have a more sever or porlonged illness than do persons with ciprofloxacin-susceptible campylobacter infection	E-test	>=4 micrograms/mL	United States	People in the United States with campylobacter	740	Persons with ciprofloxacin-susceptible infection	658	Surveillance personnel within the FoodNet sites ascertained all culture-confirmed cases of campylobacter infection within the surveillance area	Median age=34 years, range of <1-96 years	46	54	0	Participants needed to have a culture-confirmed campylobacter infection, completed the FoodNet questionnaire/interview, susceptibility results needed to be available. Those who reported not having diarrhea, who still had diarrhea at the time of interview, and those unable to give an estimated duration if diarrhea were excluded from the main analysis.	7	Foreign travel: yes vs no	77	Table (specify number)	1	Not specified	Gastrointestinal tract infection	Fluoroquinolones (eg. Ciprofloxacin)	Fisher's exact test (no multivariable)	Count	Foreign travel: Persons with cipro-resistant infection=29/70; Persons with cipro-susceptible infection=48/577, p<0.01 STATA calculated OR 7.80 (95% CI 4.25-14.11) using STATA	p<0.01
Prolonged diarrhea due to ciprofloxacin-resistant Campylobacter infection	Nelson, J M, Smith, K E, Vugia, D J, Rabatsky-Ehr, T, Segler, S D, Kassenborg, H D, Zansky, S M, Joyce, K, Marano, N, Hoekstra, R M, Angulo, F. (2004). Prolonged diarrhea due to ciprofloxacin-resistant Campylobacter infection. The Journal of infectious diseases, 190(6), 1151	Nelson, J M, Smith, K E, Vugia, D J, Rabatsky-Ehr, T, Segler, S D, Kassenborg, H D, Zansky, S M, Joyce, K, Marano, N, Hoekstra, R M, Angulo, F	2004	02/--/98-01/--/99	Cross-Sectional	Survey/Questionnaire	To determine whether persons with ciprofloxacin-resistant campylobacter infection have a more sever or porlonged illness than do persons with ciprofloxacin-susceptible campylobacter infection	E-test	>=4 micrograms/mL	United States	People in the United States with campylobacter	740	Persons with ciprofloxacin-susceptible infection	658	Surveillance personnel within the FoodNet sites ascertained all culture-confirmed cases of campylobacter infection within the surveillance area	Median age=34 years, range of <1-96 years	46	54	0	Participants needed to have a culture-confirmed campylobacter infection, completed the FoodNet questionnaire/interview, susceptibility results needed to be available. Those who reported not having diarrhea, who still had diarrhea at the time of interview, and those unable to give an estimated duration if diarrhea were excluded from the main analysis.	7	Race: White vs other	653	Table (specify number)	1	Not specified	Gastrointestinal tract infection	Fluoroquinolones (eg. Ciprofloxacin)	Fisher's exact test	Count	Race: White Persons with cipro-resistant infection=73/82; Persons with cipro-susceptible infection=580/654, p=1.00, STATA calculated OR 1.03 (95% CI 0.49-2.45)	1.00
Prolonged diarrhea due to ciprofloxacin-resistant Campylobacter infection	Nelson, J M, Smith, K E, Vugia, D J, Rabatsky-Ehr, T, Segler, S D, Kassenborg, H D, Zansky, S M, Joyce, K, Marano, N, Hoekstra, R M, Angulo, F. (2004). Prolonged diarrhea due to ciprofloxacin-resistant Campylobacter infection. The Journal of infectious diseases, 190(6), 1152	Nelson, J M, Smith, K E, Vugia, D J, Rabatsky-Ehr, T, Segler, S D, Kassenborg, H D, Zansky, S M, Joyce, K, Marano, N, Hoekstra, R M, Angulo, F	2004	02/--/98-01/--/99	Cross-Sectional	Survey/Questionnaire	To determine whether persons with ciprofloxacin-resistant campylobacter infection have a more sever or porlonged illness than do persons with ciprofloxacin-susceptible campylobacter infection	E-test	>=4 micrograms/mL	United States	People in the United States with campylobacter	740	Persons with ciprofloxacin-susceptible infection	658	Surveillance personnel within the FoodNet sites ascertained all culture-confirmed cases of campylobacter infection within the surveillance area	Median age=34 years, range of <1-96 years	46	54	0	Participants needed to have a culture-confirmed campylobacter infection, completed the FoodNet questionnaire/interview, susceptibility results needed to be available. Those who reported not having diarrhea, who still had diarrhea at the time of interview, and those unable to give an estimated duration if diarrhea were excluded from the main analysis.	7	Sex: Male vs other	395	Table (specify number)	1	Not specified	Gastrointestinal tract infection	Fluoroquinolones (eg. Ciprofloxacin)	Fisher's exact test	Count	Sex: Male Persons with cipro-resistant infection=41/81; Persons with cipro-susceptible infection=354/651, p=0.55 STATA calculated OR 0.86 (95% CI 0.53-1.40)	0.55
Prolonged diarrhea due to ciprofloxacin-resistant Campylobacter infection	Nelson, J M, Smith, K E, Vugia, D J, Rabatsky-Ehr, T, Segler, S D, Kassenborg, H D, Zansky, S M, Joyce, K, Marano, N, Hoekstra, R M, Angulo, F. (2004). Prolonged diarrhea due to ciprofloxacin-resistant Campylobacter infection. The Journal of infectious diseases, 190(6), 1153	Nelson, J M, Smith, K E, Vugia, D J, Rabatsky-Ehr, T, Segler, S D, Kassenborg, H D, Zansky, S M, Joyce, K, Marano, N, Hoekstra, R M, Angulo, F	2004	02/--/98-01/--/99	Cross-Sectional	Survey/Questionnaire	To determine whether persons with ciprofloxacin-resistant campylobacter infection have a more sever or porlonged illness than do persons with ciprofloxacin-susceptible campylobacter infection	E-test	>=4 micrograms/mL	United States	People in the United States with campylobacter	740	Persons with ciprofloxacin-susceptible infection	658	Surveillance personnel within the FoodNet sites ascertained all culture-confirmed cases of campylobacter infection within the surveillance area	Median age=34 years, range of <1-96 years	46	54	0	Participants needed to have a culture-confirmed campylobacter infection, completed the FoodNet questionnaire/interview, susceptibility results needed to be available. Those who reported not having diarrhea, who still had diarrhea at the time of interview, and those unable to give an estimated duration if diarrhea were excluded from the main analysis.	7	Residence: Urban/Suburban vs other	500	Table (specify number)	1	Not specified	Gastrointestinal tract infection	Fluoroquinolones (eg. Ciprofloxacin)	Fisher's exact test	Count	Urban/suburban vs other: Persons with cipro-resistant infection=65/82; Persons with cipro-susceptible=435/655, p=0.02 STATA calculated OR 1.93 (95% CI 1.09-3.60)	p=0.02
Prolonged diarrhea due to ciprofloxacin-resistant Campylobacter infection	Nelson, J M, Smith, K E, Vugia, D J, Rabatsky-Ehr, T, Segler, S D, Kassenborg, H D, Zansky, S M, Joyce, K, Marano, N, Hoekstra, R M, Angulo, F. (2004). Prolonged diarrhea due to ciprofloxacin-resistant Campylobacter infection. The Journal of infectious diseases, 190(6), 1154	Nelson, J M, Smith, K E, Vugia, D J, Rabatsky-Ehr, T, Segler, S D, Kassenborg, H D, Zansky, S M, Joyce, K, Marano, N, Hoekstra, R M, Angulo, F	2004	02/--/98-01/--/99	Cross-Sectional	Survey/Questionnaire	To determine whether persons with ciprofloxacin-resistant campylobacter infection have a more sever or porlonged illness than do persons with ciprofloxacin-susceptible campylobacter infection	E-test	>=4 micrograms/mL	United States	People in the United States with campylobacter	740	Persons with ciprofloxacin-susceptible infection	658	Surveillance personnel within the FoodNet sites ascertained all culture-confirmed cases of campylobacter infection within the surveillance area	Median age=34 years, range of <1-96 years	46	54	0	Participants needed to have a culture-confirmed campylobacter infection, completed the FoodNet questionnaire/interview, susceptibility results needed to be available. Those who reported not having diarrhea, who still had diarrhea at the time of interview, and those unable to give an estimated duration if diarrhea were excluded from the main analysis.	7	Education: Bachelor's degree or higher vs other	312	Table (specify number)	1	Not specified	Gastrointestinal tract infection	Fluoroquinolones (eg. Ciprofloxacin)	Fisher's exact test	Count	Persons with cipro-resistant infection=51/81; Persons with cipro-susceptible infection=261/647, p<0.01 STATA calculated OR 2.51 (95% CI 1.52-4.20)	p<0.01
Prolonged diarrhea due to ciprofloxacin-resistant Campylobacter infection	Nelson, J M, Smith, K E, Vugia, D J, Rabatsky-Ehr, T, Segler, S D, Kassenborg, H D, Zansky, S M, Joyce, K, Marano, N, Hoekstra, R M, Angulo, F. (2004). Prolonged diarrhea due to ciprofloxacin-resistant Campylobacter infection. The Journal of infectious diseases, 190(6), 1155	Nelson, J M, Smith, K E, Vugia, D J, Rabatsky-Ehr, T, Segler, S D, Kassenborg, H D, Zansky, S M, Joyce, K, Marano, N, Hoekstra, R M, Angulo, F	2004	02/--/98-01/--/99	Cross-Sectional	Survey/Questionnaire	To determine whether persons with ciprofloxacin-resistant campylobacter infection have a more sever or porlonged illness than do persons with ciprofloxacin-susceptible campylobacter infection	E-test	>=4 micrograms/mL	United States	People in the United States with campylobacter	740	Persons with ciprofloxacin-susceptible infection	658	Surveillance personnel within the FoodNet sites ascertained all culture-confirmed cases of campylobacter infection within the surveillance area	Median age=34 years, range of <1-96 years	46	54	0	Participants needed to have a culture-confirmed campylobacter infection, completed the FoodNet questionnaire/interview, susceptibility results needed to be available. Those who reported not having diarrhea, who still had diarrhea at the time of interview, and those unable to give an estimated duration if diarrhea were excluded from the main analysis.	7	Household income: >60,000 vs lower	260	Table (specify number)	1	Not specified	Gastrointestinal tract infection	Fluoroquinolones (eg. Ciprofloxacin)	Fisher's exact test	Count	High income: Persons with cipro-resistant infection=37/66; Persons with cipro-susceptible=223/547, p=0.02 STATA calculated OR 1.85 (95% CI 1.07-3.22)	p=0.02
Prolonged diarrhea due to ciprofloxacin-resistant Campylobacter infection	Nelson, J M, Smith, K E, Vugia, D J, Rabatsky-Ehr, T, Segler, S D, Kassenborg, H D, Zansky, S M, Joyce, K, Marano, N, Hoekstra, R M, Angulo, F. (2004). Prolonged diarrhea due to ciprofloxacin-resistant Campylobacter infection. The Journal of infectious diseases, 190(6), 1156	Nelson, J M, Smith, K E, Vugia, D J, Rabatsky-Ehr, T, Segler, S D, Kassenborg, H D, Zansky, S M, Joyce, K, Marano, N, Hoekstra, R M, Angulo, F	2004	02/--/98-01/--/99	Cross-Sectional	Survey/Questionnaire	To determine whether persons with ciprofloxacin-resistant campylobacter infection have a more sever or porlonged illness than do persons with ciprofloxacin-susceptible campylobacter infection	E-test	>=4 micrograms/mL	United States	People in the United States with campylobacter	740	Persons with ciprofloxacin-susceptible infection	658	Surveillance personnel within the FoodNet sites ascertained all culture-confirmed cases of campylobacter infection within the surveillance area	Median age=34 years, range of <1-96 years	46	54	0	Participants needed to have a culture-confirmed campylobacter infection, completed the FoodNet questionnaire/interview, susceptibility results needed to be available. Those who reported not having diarrhea, who still had diarrhea at the time of interview, and those unable to give an estimated duration if diarrhea were excluded from the main analysis.	7	Pre-existing medical condition: yes vs no	29	Table (specify number)	1	Not specified	Gastrointestinal tract infection	Fluoroquinolones (eg. Ciprofloxacin)	Fisher's exact test	Count	Persons with cipro-resistant infection=4/82; Persons with cipro-susceptible infection=25/653, p=0.55 STATA calculated OR 1.29 (95% CI 0.32-3.87)	p=0.55
Features of illnesses caused by five species of Campylobacter, Foodborne Diseases Active Surveillance Network (FoodNet) - 2010-2015.	Patrick, M E, Henao, O L, Robinson, T, Geissler, A L, Cronquist, A, Hanna, S, Hurd, S, Medalla, F, Pruckler, J, Mahon, B E. (2018). Features of illnesses caused by five species of Campylobacter, Foodborne Diseases Active Surveillance Network (FoodNet) - 2010-2015. Epidemiology and Infection, 146(1), 1	Patrick, M E, Henao, O L, Robinson, T, Geissler, A L, Cronquist, A, Hanna, S, Hurd, S, Medalla, F, Pruckler, J, Mahon, B E	2018	2010-2015	Cross-sectional	Patient file review	To provide a comprehensive description of campylobacter cases at the species level in the USA	Not Specified	NARMS	United States	United States Citizens during the study years	16549	Antimicrobial susceptible campylobacter		Participants were identified using FoodNet, a foodborne disease surveillance network in the United States, a subset of which was analyzed for antimicrobial susceptiblity	Median age: 38	45	55	0	Isolates with campylobacter species information	5	International Travel	6010	Text (specify location)	Pg.4, Results	Jejuni	Both		Not specified	Odds Ratio	Among patients with C. jejuni infection, international travel in the 7 days before infection (OR=12.5, 95% CI 10.0-15.7) was associated with resistance
Features of illnesses caused by five species of Campylobacter, Foodborne Diseases Active Surveillance Network (FoodNet) - 2010-2015.	Patrick, M E, Henao, O L, Robinson, T, Geissler, A L, Cronquist, A, Hanna, S, Hurd, S, Medalla, F, Pruckler, J, Mahon, B E. (2018). Features of illnesses caused by five species of Campylobacter, Foodborne Diseases Active Surveillance Network (FoodNet) - 2010-2015. Epidemiology and Infection, 146(1), 2	Patrick, M E, Henao, O L, Robinson, T, Geissler, A L, Cronquist, A, Hanna, S, Hurd, S, Medalla, F, Pruckler, J, Mahon, B E	2018	2010-2015	Cross-sectional	Patient file review	To provide a comprehensive description of campylobacter cases at the species level in the USA	Not Specified	NARMS	United States	United States Citizens during the study years	16549	Antimicrobial susceptible campylobacter		Participants were identified using FoodNet, a foodborne disease surveillance network in the United States, a subset of which was analyzed for antimicrobial susceptiblity	Median age: 38	45	55	0	Isolates with campylobacter species information	5	International travel	665	Text (specify location)	Pg.4, Results	Jejuni, Coli	Both		Not specified	Odds Ratio	Among C. coli patients, international travel in the 7 days before infection (OR=12; 95% CI 6.4-22.7) was associated with any resistance.			Among travelers with either species, the highest percentage of resistant infections was found among persons who visited Asia (18/171 (91%)) or South America (17/83 (83%)).
Features of illnesses caused by five species of Campylobacter, Foodborne Diseases Active Surveillance Network (FoodNet) - 2010-2015.	Patrick, M E, Henao, O L, Robinson, T, Geissler, A L, Cronquist, A, Hanna, S, Hurd, S, Medalla, F, Pruckler, J, Mahon, B E. (2018). Features of illnesses caused by five species of Campylobacter, Foodborne Diseases Active Surveillance Network (FoodNet) - 2010-2015. Epidemiology and Infection, 146(1), 3	Patrick, M E, Henao, O L, Robinson, T, Geissler, A L, Cronquist, A, Hanna, S, Hurd, S, Medalla, F, Pruckler, J, Mahon, B E	2018	2010-2015	Cross-sectional	Patient file review	To provide a comprehensive description of campylobacter cases at the species level in the USA	Not Specified	NARMS	United States	United States Citizens during the study years	16549	Antimicrobial susceptible campylobacter		Participants were identified using FoodNet, a foodborne disease surveillance network in the United States, a subset of which was analyzed for antimicrobial susceptiblity	Median age: 38	45	55	0	Isolates with campylobacter species information	5	Age: Over vs under 20	6010	Text (specify location)	Pg.4, Results	Jejuni	Both		Not specified	Odds Ratio	Among patients with C. jejuni infection, age >20 (OR=1.4; 95% CI 1.1-1.8)
Features of illnesses caused by five species of Campylobacter, Foodborne Diseases Active Surveillance Network (FoodNet) - 2010-2015.	Patrick, M E, Henao, O L, Robinson, T, Geissler, A L, Cronquist, A, Hanna, S, Hurd, S, Medalla, F, Pruckler, J, Mahon, B E. (2018). Features of illnesses caused by five species of Campylobacter, Foodborne Diseases Active Surveillance Network (FoodNet) - 2010-2015. Epidemiology and Infection, 146(1), 4	Patrick, M E, Henao, O L, Robinson, T, Geissler, A L, Cronquist, A, Hanna, S, Hurd, S, Medalla, F, Pruckler, J, Mahon, B E	2018	2010-2015	Cross-sectional	Patient file review	To provide a comprehensive description of campylobacter cases at the species level in the USA	Not Specified	NARMS	United States	United States Citizens during the study years	16549	Antimicrobial susceptible campylobacter		Participants were identified using FoodNet, a foodborne disease surveillance network in the United States, a subset of which was analyzed for antimicrobial susceptiblity	Median age: 38	45	55	0	Isolates with campylobacter species information	5	Race: Asian vs other	6010	Text (specify location)	Pg.4, Results	Jejuni	Both		Not specified	Odds Ratio	Among patients with C. jejuni infection, Asian race vs other (OR=2.3; 95% CI 1.4-3.9)
Features of illnesses caused by five species of Campylobacter, Foodborne Diseases Active Surveillance Network (FoodNet) - 2010-2015.	Patrick, M E, Henao, O L, Robinson, T, Geissler, A L, Cronquist, A, Hanna, S, Hurd, S, Medalla, F, Pruckler, J, Mahon, B E. (2018). Features of illnesses caused by five species of Campylobacter, Foodborne Diseases Active Surveillance Network (FoodNet) - 2010-2015. Epidemiology and Infection, 146(1), 5	Patrick, M E, Henao, O L, Robinson, T, Geissler, A L, Cronquist, A, Hanna, S, Hurd, S, Medalla, F, Pruckler, J, Mahon, B E	2018	2010-2015	Cross-sectional	Patient file review	To provide a comprehensive description of campylobacter cases at the species level in the USA	Not Specified	NARMS	United States	United States Citizens during the study years	16549	Antimicrobial susceptible campylobacter		Participants were identified using FoodNet, a foodborne disease surveillance network in the United States, a subset of which was analyzed for antimicrobial susceptiblity	Median age: 38	45	55	0	Isolates with campylobacter species information	5	Metro vs suburban and rural areas	6010	Text (specify location)	Pg.4, Results	Jejuni	Both		Not specified	Count	Resistance among C.jejuni isolates was higher in the metro (27% of 6010 isolates) compared to suburban and rural areas (15% of 6010 isolates)	p<0.0001		Mixed resistance to quinolones and macrolides
Features of illnesses caused by five species of Campylobacter, Foodborne Diseases Active Surveillance Network (FoodNet) - 2010-2015.	Patrick, M E, Henao, O L, Robinson, T, Geissler, A L, Cronquist, A, Hanna, S, Hurd, S, Medalla, F, Pruckler, J, Mahon, B E. (2018). Features of illnesses caused by five species of Campylobacter, Foodborne Diseases Active Surveillance Network (FoodNet) - 2010-2015. Epidemiology and Infection, 146(1), 6	Patrick, M E, Henao, O L, Robinson, T, Geissler, A L, Cronquist, A, Hanna, S, Hurd, S, Medalla, F, Pruckler, J, Mahon, B E	2018	2010-2015	Cross-sectional	Patient file review	To provide a comprehensive description of campylobacter cases at the species level in the USA	Not Specified	NARMS	United States	United States Citizens during the study years	16549	Antimicrobial susceptible campylobacter		Participants were identified using FoodNet, a foodborne disease surveillance network in the United States, a subset of which was analyzed for antimicrobial susceptiblity	Median age: 38	45	55	0	Isolates with campylobacter species information	5	Campylobacter species		Text (specify location)	Pg.4, Results	Jejuni, Coli	Both	Quinolones (eg. Nalidixic acid)	Not specified	Proportion (%)	Antimicrobial susceptibility information was available for 6010 C. Jejuni and 665 C. Coli isolates. Resistance to quinolones (35% vs. 24%) and macrolides (11% vs 3%) was higher among C. coli isolates than C. jejuni isolates.
Features of illnesses caused by five species of Campylobacter, Foodborne Diseases Active Surveillance Network (FoodNet) - 2010-2015.	Patrick, M E, Henao, O L, Robinson, T, Geissler, A L, Cronquist, A, Hanna, S, Hurd, S, Medalla, F, Pruckler, J, Mahon, B E. (2018). Features of illnesses caused by five species of Campylobacter, Foodborne Diseases Active Surveillance Network (FoodNet) - 2010-2015. Epidemiology and Infection, 146(1), 7	Patrick, M E, Henao, O L, Robinson, T, Geissler, A L, Cronquist, A, Hanna, S, Hurd, S, Medalla, F, Pruckler, J, Mahon, B E	2018	2010-2015	Cross-sectional	Patient file review	To provide a comprehensive description of campylobacter cases at the species level in the USA	Not Specified	NARMS	United States	United States Citizens during the study years	16549	Antimicrobial susceptible campylobacter		Participants were identified using FoodNet, a foodborne disease surveillance network in the United States, a subset of which was analyzed for antimicrobial susceptiblity	Median age: 38	45	55	0	Isolates with campylobacter species information	5			Text (specify location)	Pg.4, Results	Jejuni, Coli	Both	Macrolides (eg. Erythromycin, azithromycin)	Not specified	Proportion (%)	Antimicrobial susceptibility information was available for 6010 C. Jejuni and 665 C. Coli isolates. Resistance to quinolones (35% vs. 24%) and macrolides (11% vs 3%) was higher among C. coli isolates than C. jejuni isolates.
Persistent Campylobacter jejuni infections in patients infected with Human Immunodeficiency Virus (HIV)	Perlman D M, Ampel, N M, Schifman R B, Cohn D L, Patton, C M, Aguirre M L, Wang W-N L, Blaser, M J. (1988). Persistent campylobacter jejuni infections in patients infected with human immunodeficiency virus (HIV). Annals of internal medicine, 108(4), 540	Perlman D M, Ampel, N M, Schifman R B, Cohn D L, Patton, C M, Aguirre M L, Wang W-N L, Blaser, M J	1988	--/--/85---/--/86	Cohort	Patient file review	To describe four HIV-infected patients with C. jejuni infections	Agar Dilution	Not Reported	United States	Patients with HIV	4	Not applicable		All were seeking care for other medical concerns	Average age=47, Range=39-67	0	100	0	Identified four HIV-infected patients with C.jejuni infection, with persistent or sever infections	1	Erythromycin use and HIV	4	Text (specify location)	p.542, Results para 1	Jejuni, Coli	Gastrointestinal tract infection	Macrolides (eg. Erythromycin, azithromycin)	Not specified	Other, specify	The isolates from Patient 1 were intermediately susceptible to erythromycin therapy; this susceptibility remained constant throughout his illness. In contrast, Patients 2 and 3 had original isolates that were susceptible to erythromycin therapy, but during the course of their infection erythromycin-resistant isolates developed. The emergence of erythromycin-resistant isolates correlated with clin…
Epidemiology and antimicrobial resistance of international travel-associated Campylobacter infections in the United States, 2005-2011	Ricotta, E E, Palmer, A, Wymore, K, Clogher, P, Oosmanally, N, Robinson, T, Lathrop, S, Karr, J, Hatch, J, Dunn, J, Ryan, P, Blythe, D. (2014). Epidemiology and antimicrobial resistance of international travel-associated Campylobacter infections in the United States, 2005-2011. American journal of public health, 104(7), e108	Ricotta, E E, Palmer, A, Wymore, K, Clogher, P, Oosmanally, N, Robinson, T, Lathrop, S, Karr, J, Hatch, J, Dunn, J, Ryan, P, Blythe, D	2014	2005-2011	Cross-sectional	Patient file review	To determine the role international travel plays in US Campylobacter epidemiologically and antimicrobial resistance.	Not Specified	NARMS	United States	United states population with campylobacter	24 433	Those who are NARMS-linked with a known travel status and identified as traveling non-internationally	3919	Campylobacteriosis cases are captured by FoodNet along with demographics and travel history , viable isolates are routinely sent to CDC NARMS laboratory for susceptibility testing	No international travel average=36.19; international travel average=37.13	45.5	54.5	0	Campylobacteriosis cases are captured by FoodNet along with demographics and travel history , viable isolates are routinely sent to CDC NARMS laboratory for susceptibility testing	3	Single destination international travel vs Multi/unknown destination international travel vs non-international travel	885	Other, specify	Figure 1	Mostly jejuni	Gastrointestinal tract infection	Quinolones (eg. Nalidixic acid)	Not specified	Count	Multi/unknown destination international travel resistant =65/120; Single destination international travel resistant= 478/765; Non-international travel resistant=535/3919			For both antibiotic classes, the differences in proportion resistant between international and non---travelassociated cases were significant (ciprofloxacin OR = 9.96; 95% CI = 8.31, 11.96; P < .001; azithromycin OR = 2.76; 95% CI = 1.71, 4.38; P < .001).
Epidemiology and antimicrobial resistance of international travel-associated Campylobacter infections in the United States, 2005-2011	Ricotta, E E, Palmer, A, Wymore, K, Clogher, P, Oosmanally, N, Robinson, T, Lathrop, S, Karr, J, Hatch, J, Dunn, J, Ryan, P, Blythe, D. (2014). Epidemiology and antimicrobial resistance of international travel-associated Campylobacter infections in the United States, 2005-2011. American journal of public health, 104(7), e109	Ricotta, E E, Palmer, A, Wymore, K, Clogher, P, Oosmanally, N, Robinson, T, Lathrop, S, Karr, J, Hatch, J, Dunn, J, Ryan, P, Blythe, D	2014	2005-2011	Cross-sectional	Patient file review	To determine the role international travel plays in US Campylobacter epidemiologically and antimicrobial resistance.	Not Specified	NARMS	United States	United states population with campylobacter	24 433	Those who are NARMS-linked with a known travel status and identified as traveling non-internationally	3919	Campylobacteriosis cases are captured by FoodNet along with demographics and travel history , viable isolates are routinely sent to CDC NARMS laboratory for susceptibility testing	No international travel average=36.19; international travel average=37.13	45.5	54.5	0	Campylobacteriosis cases are captured by FoodNet along with demographics and travel history , viable isolates are routinely sent to CDC NARMS laboratory for susceptibility testing	3	Multi/unknown destination international travel vs single destination international travel vs non-international travel	3919	Other, specify	Figure 1	Mostly jejuni	Gastrointestinal tract infection	Macrolides (eg. Erythromycin, azithromycin)	Not specified	Count	Multi/unknown destination international travel resistant =5/120; Single destination international travel resistant= 28/765; Non-international travel resistant=57/3919			For both antibiotic classes, the differences in proportion resistant between international and non---travelassociated cases were significant (ciprofloxacin OR = 9.96; 95% CI = 8.31, 11.96; P < .001; azithromycin OR = 2.76; 95% CI = 1.71, 4.38; P < .001).
Epidemiology and antimicrobial resistance of international travel-associated Campylobacter infections in the United States, 2005-2011	Ricotta, E E, Palmer, A, Wymore, K, Clogher, P, Oosmanally, N, Robinson, T, Lathrop, S, Karr, J, Hatch, J, Dunn, J, Ryan, P, Blythe, D. (2014). Epidemiology and antimicrobial resistance of international travel-associated Campylobacter infections in the United States, 2005-2011. American journal of public health, 104(7), e110	Ricotta, E E, Palmer, A, Wymore, K, Clogher, P, Oosmanally, N, Robinson, T, Lathrop, S, Karr, J, Hatch, J, Dunn, J, Ryan, P, Blythe, D	2014	2005-2011	Cross-sectional	Patient file review	To determine the role international travel plays in US Campylobacter epidemiologically and antimicrobial resistance.	Not Specified	NARMS	United States	United states population with campylobacter	24 433	Those who are NARMS-linked with a known travel status and identified as traveling non-internationally	3919	Campylobacteriosis cases are captured by FoodNet along with demographics and travel history , viable isolates are routinely sent to CDC NARMS laboratory for susceptibility testing	No international travel average=36.19; international travel average=37.13	45.5	54.5	0	Campylobacteriosis cases are captured by FoodNet along with demographics and travel history , viable isolates are routinely sent to CDC NARMS laboratory for susceptibility testing	3	Resistance based on travel to single destination		Table (specify number)	2	Mostly jejuni	Gastrointestinal tract infection	Quinolones (eg. Nalidixic acid)	Not specified	Count	(Resistant isolates/Total isolates submitted/Travelers to single destination) Africa: 28/74/295, Asia: 120/154/835, China: 18/18/101, Australia/New Zealand: 0/10/44, Central America: 53/104/490, South America: 95/115/801, Mexico: 90/145/559, Eastern Europe: 15/19/69, Western Europe: 69/139/697, North America: 2/17/87
Epidemiology and antimicrobial resistance of international travel-associated Campylobacter infections in the United States, 2005-2011	Ricotta, E E, Palmer, A, Wymore, K, Clogher, P, Oosmanally, N, Robinson, T, Lathrop, S, Karr, J, Hatch, J, Dunn, J, Ryan, P, Blythe, D. (2014). Epidemiology and antimicrobial resistance of international travel-associated Campylobacter infections in the United States, 2005-2011. American journal of public health, 104(7), e111	Ricotta, E E, Palmer, A, Wymore, K, Clogher, P, Oosmanally, N, Robinson, T, Lathrop, S, Karr, J, Hatch, J, Dunn, J, Ryan, P, Blythe, D	2014	2005-2011	Cross-sectional	Patient file review	To determine the role international travel plays in US Campylobacter epidemiologically and antimicrobial resistance.	Not Specified	NARMS	United States	United states population with campylobacter	24 433	Those who are NARMS-linked with a known travel status and identified as traveling non-internationally	3919	Campylobacteriosis cases are captured by FoodNet along with demographics and travel history , viable isolates are routinely sent to CDC NARMS laboratory for susceptibility testing	No international travel average=36.19; international travel average=37.13	45.5	54.5	0	Campylobacteriosis cases are captured by FoodNet along with demographics and travel history , viable isolates are routinely sent to CDC NARMS laboratory for susceptibility testing	3	Macrolide Resistant Isolates based on single destination travel		Table (specify number)	2	Mostly jejuni	Gastrointestinal tract infection	Macrolides (eg. Erythromycin, azithromycin)	Not specified	Count	(Resistant isolates/Total isolates submitted/Travelers to single destination) Africa: 1/74/295, Asia: 9/154/835, China: 2/18/101, Australia/New Zealand: 0/10/44, Central America: 3/104/490, South America: 5/115/801, Mexico: 6/145/559, Eastern Europe: 1/19/69, Western Europe: 2/139/697, North America: 0/17/87
Antibiotic resistance in Campylobacter jejuni isolated from humans in the Hunter Region, New South Wales	Sharma, H, Unicomb, L, Forbes, W, Djordjevic, S, Valcanis, M, Dalton, C, Ferguson, J. (2003). Antibiotic resistance in Campylobacter jejuni isolated from humans in the Hunter Region, New South Wales Communicable diseases intelligence, 27, Suppl	Sharma, H, Unicomb, L, Forbes, W, Djordjevic, S, Valcanis, M, Dalton, C, Ferguson, J	2003	01/--/99-07/--/01	Cross-sectional	Survey/Questionnaire	To describe antibiotic resistance profiles of human campylobacter isolates and evaluate multiple typing methods for their usefulness to examine specific risk factors for campylobacter infection	Agar Dilution	NCCLS	Australia	Population of the Hunter region of New South Wales during the specified dates	155	Locally-acquired isolates	148	Cases were recruited using voluntary notifications from two participating laboratories of the three major pathology service providers for the population	Not specified	0	0	100	Of the 355 enrolled cases, 240 Campylobacter isolates were detected at the public laboratory. Of these, 171 stored isolates were available for inclusion in this study, of these 155 had travel history information available	1	Locally-acquired vs overseas-acquired by antibiotic	7	Table (specify number)	1	Jejuni	Gastrointestinal tract infection	Fluoroquinolones (eg. Ciprofloxacin)	Univariable Linear Regression	Proportion (%)	Norfloxacin [No results]; Ciprofloxacin [Overseas=43%; Locally=0%; p<0.05];
Antibiotic resistance in Campylobacter jejuni isolated from humans in the Hunter Region, New South Wales	Sharma, H, Unicomb, L, Forbes, W, Djordjevic, S, Valcanis, M, Dalton, C, Ferguson, J. (2003). Antibiotic resistance in Campylobacter jejuni isolated from humans in the Hunter Region, New South Wales Communicable diseases intelligence, 27, Suppl	Sharma, H, Unicomb, L, Forbes, W, Djordjevic, S, Valcanis, M, Dalton, C, Ferguson, J	2003	01/--/99-07/--/01	Cross-sectional	Survey/Questionnaire	To describe antibiotic resistance profiles of human campylobacter isolates and evaluate multiple typing methods for their usefulness to examine specific risk factors for campylobacter infection	Agar Dilution	NCCLS	Australia	Population of the Hunter region of New South Wales during the specified dates	155	Locally-acquired isolates	148	Cases were recruited using voluntary notifications from two participating laboratories of the three major pathology service providers for the population	Not specified	0	0	100	Of the 355 enrolled cases, 240 Campylobacter isolates were detected at the public laboratory. Of these, 171 stored isolates were available for inclusion in this study, of these 155 had travel history information available	1	Locally-acquired vs overseas-acquired by antibiotic	7	Table (specify number)	1	Jejuni	Gastrointestinal tract infection	Tetracyclines (eg. Tetracycline)	Univariable Linear Regression	Proportion (%)	Tetracycline [Overseas=43%; Locally=10%, p<0.05]
Antibiotic resistance in Campylobacter jejuni isolated from humans in the Hunter Region, New South Wales	Sharma, H, Unicomb, L, Forbes, W, Djordjevic, S, Valcanis, M, Dalton, C, Ferguson, J. (2003). Antibiotic resistance in Campylobacter jejuni isolated from humans in the Hunter Region, New South Wales Communicable diseases intelligence, 27, Suppl	Sharma, H, Unicomb, L, Forbes, W, Djordjevic, S, Valcanis, M, Dalton, C, Ferguson, J	2003	01/--/99-07/--/01	Cross-sectional	Survey/Questionnaire	To describe antibiotic resistance profiles of human campylobacter isolates and evaluate multiple typing methods for their usefulness to examine specific risk factors for campylobacter infection	Agar Dilution	NCCLS	Australia	Population of the Hunter region of New South Wales during the specified dates	155	Locally-acquired isolates	148	Cases were recruited using voluntary notifications from two participating laboratories of the three major pathology service providers for the population	Not specified	0	0	100	Of the 355 enrolled cases, 240 Campylobacter isolates were detected at the public laboratory. Of these, 171 stored isolates were available for inclusion in this study, of these 155 had travel history information available	1	Locally-acquired vs overseas-acquired by antibiotic	7	Table (specify number)	1	Jejuni	Gastrointestinal tract infection	Macrolides (eg. Erythromycin, azithromycin)	Univariable Linear Regression	Proportion (%)	Erythromycin [Overseas=0%, Locally=3% p>0.05]; Azithromycin [No results]; Clarithromycin [No results]; Roxithromycin [Overseas=57%, Locally=40%, p>0.05]
Antibiotic resistance in Campylobacter jejuni isolated from humans in the Hunter Region, New South Wales	Sharma, H, Unicomb, L, Forbes, W, Djordjevic, S, Valcanis, M, Dalton, C, Ferguson, J. (2003). Antibiotic resistance in Campylobacter jejuni isolated from humans in the Hunter Region, New South Wales Communicable diseases intelligence, 27, Suppl	Sharma, H, Unicomb, L, Forbes, W, Djordjevic, S, Valcanis, M, Dalton, C, Ferguson, J	2003	01/--/99-07/--/01	Cross-sectional	Survey/Questionnaire	To describe antibiotic resistance profiles of human campylobacter isolates and evaluate multiple typing methods for their usefulness to examine specific risk factors for campylobacter infection	Agar Dilution	NCCLS	Australia	Population of the Hunter region of New South Wales during the specified dates	155	Locally-acquired isolates	148	Cases were recruited using voluntary notifications from two participating laboratories of the three major pathology service providers for the population	Not specified	0	0	100	Of the 355 enrolled cases, 240 Campylobacter isolates were detected at the public laboratory. Of these, 171 stored isolates were available for inclusion in this study, of these 155 had travel history information available	1	Locally-acquired vs overseas-acquired by antibiotic	7	Table (specify number)	1	Jejuni	Gastrointestinal tract infection	Quinolones (eg. Nalidixic acid)	Univariable Linear Regression	Proportion (%)	Nalidixic acid [Overseas=43%, Locally=1.4% ,p<0.05]			All seven isolates acquired during overseas travel were resistant to at least one class of antibiotic. There were two nalidixic acid (one with coincident ciprofloxacin resistance) and three tetracycline resistant isolates. Fifty-seven per cent (4/7) of overseas-acquired isolates were resistant to more than one antibiotic class compared to 10 per cent (14/144) of locally-acquired isolates (p=0.004…
Trends in occurrence of antimicrobial resistance in Campylobacter jejuni isolates from broiler chickens, broiler chicken meat, and human domestically acquired cases and travel associated cases in Denmark	Skjot-Rasmussen, L, Ethelberg, S, Emborg, H-D, Agerso, Y, Larsen, L S, Nordentoft, S, Olsen, S S, Ejlertsen, T, Holt, H, Nielsen, E M, Hammerum, A M. (2009). Trends in occurrence of antimicrobial resistance in Campylobacter jejuni isolates from broiler chickens, broiler chicken meat, and human domestically acquired cases and travel associated cases in Denmark. International journal of food microb…	Skjot-Rasmussen, L, Ethelberg, S, Emborg, H-D, Agerso, Y, Larsen, L S, Nordentoft, S, Olsen, S S, Ejlertsen, T, Holt, H, Nielsen, E M, Hammerum, A M	2009	1997-2007	Cross-sectional	Survey/Questionnaire	To look at trends in occurrence of resistance among C. jejuni isolated from broiler chickens, broiler chicken meat, and human domestically acquired cases and travel associated cases in Denmark from 1997 to 2007.	Disk Diffusion, Agar Dilution	Ciprofloxacin <27 mm, erythromycin <27 mm, nalidixic acid <27 mm, and tetracycline <32 mm.	Denmark	Danish domestically acquired human cases of campylobacter and travel associated human cases	1023	Domestically acquired human cases		Isolates were obtained from The Danish Integrated Antimicrobial Resistance Monitoring and Research Programme (DANMAP), travel information was collected by phone interview	Not available	0	0	100	All isolates were susceptibility tested as part of the DANMAP programme.	1	Travel associated human cases vs domestically acquired human cases in 2006 and 2007	120	Other, specify	Figure 1	Jejuni	Not specified	Macrolides (eg. Erythromycin, azithromycin)	Not specified	Proportion (%)	Travel-associated: 2006=3%, 2007=5%; Domestically-acquired: 2006=1%, 2007=0%			Values are visually estimated from the figure
Trends in occurrence of antimicrobial resistance in Campylobacter jejuni isolates from broiler chickens, broiler chicken meat, and human domestically acquired cases and travel associated cases in Denmark	Skjot-Rasmussen, L, Ethelberg, S, Emborg, H-D, Agerso, Y, Larsen, L S, Nordentoft, S, Olsen, S S, Ejlertsen, T, Holt, H, Nielsen, E M, Hammerum, A M. (2009). Trends in occurrence of antimicrobial resistance in Campylobacter jejuni isolates from broiler chickens, broiler chicken meat, and human domestically acquired cases and travel associated cases in Denmark. International journal of food microb…	Skjot-Rasmussen, L, Ethelberg, S, Emborg, H-D, Agerso, Y, Larsen, L S, Nordentoft, S, Olsen, S S, Ejlertsen, T, Holt, H, Nielsen, E M, Hammerum, A M	2009	1997-2007	Cross-sectional	Survey/Questionnaire	To look at trends in occurrence of resistance among C. jejuni isolated from broiler chickens, broiler chicken meat, and human domestically acquired cases and travel associated cases in Denmark from 1997 to 2007.	Disk Diffusion, Agar Dilution	Ciprofloxacin <27 mm, erythromycin <27 mm, nalidixic acid <27 mm, and tetracycline <32 mm.	Denmark	Danish domestically acquired human cases of campylobacter and travel associated human cases	1023	Domestically acquired human cases		Isolates were obtained from The Danish Integrated Antimicrobial Resistance Monitoring and Research Programme (DANMAP), travel information was collected by phone interview	Not available	0	0	100	All isolates were susceptibility tested as part of the DANMAP programme.	1	Travel associated human cases vs domestically acquired human cases in 2006 and 2007	120	Other, specify	Figure 1	Jejuni	Not specified	Tetracyclines (eg. Tetracycline)	Not specified	Proportion (%)	Travel associated: 2006=36%, 2007=36%; Domestically-acquired: 2006= 15%, 2007=16%			Values are visually estimated from the figure
Trends in occurrence of antimicrobial resistance in Campylobacter jejuni isolates from broiler chickens, broiler chicken meat, and human domestically acquired cases and travel associated cases in Denmark	Skjot-Rasmussen, L, Ethelberg, S, Emborg, H-D, Agerso, Y, Larsen, L S, Nordentoft, S, Olsen, S S, Ejlertsen, T, Holt, H, Nielsen, E M, Hammerum, A M. (2009). Trends in occurrence of antimicrobial resistance in Campylobacter jejuni isolates from broiler chickens, broiler chicken meat, and human domestically acquired cases and travel associated cases in Denmark. International journal of food microb…	Skjot-Rasmussen, L, Ethelberg, S, Emborg, H-D, Agerso, Y, Larsen, L S, Nordentoft, S, Olsen, S S, Ejlertsen, T, Holt, H, Nielsen, E M, Hammerum, A M	2009	1997-2007	Cross-sectional	Survey/Questionnaire	To look at trends in occurrence of resistance among C. jejuni isolated from broiler chickens, broiler chicken meat, and human domestically acquired cases and travel associated cases in Denmark from 1997 to 2007.	Disk Diffusion, Agar Dilution	Ciprofloxacin <27 mm, erythromycin <27 mm, nalidixic acid <27 mm, and tetracycline <32 mm.	Denmark	Danish domestically acquired human cases of campylobacter and travel associated human cases	1023	Domestically acquired human cases		Isolates were obtained from The Danish Integrated Antimicrobial Resistance Monitoring and Research Programme (DANMAP), travel information was collected by phone interview	Not available	0	0	100	All isolates were susceptibility tested as part of the DANMAP programme.	1	Travel associated human cases vs domestically acquired human cases in 2006 and 2007	120	Other, specify	Figure 1	Jejuni	Not specified	Quinolones (eg. Nalidixic acid)	Not specified	Proportion (%)	Travel associated: 2006=55%, 2007=70%; Domestically-acquired: 2006=22%, 2007=39%			Values are visually estimated from the figure
Quinolone-resistant Campylobacter jejuni infections in Minnesota, 1992-1998	Smith, K E, Besser, J M, Hedberg, C W, Leano, F T, Bender, J B, Wicklund, J H, Johnson, B P, Moore, K A, Osterholm, M T, and the Investigation Team. (1999). Quinolone-resistant Campylobacter jejuni infections in Minnesota, 1992-1998. The New England journal of medicine, 340(20), 1525	Smith, K E, Besser, J M, Hedberg, C W, Leano, F T, Bender, J B, Wicklund, J H, Johnson, B P, Moore, K A, Osterholm, M T, and the Investigation Team	1999	1992-1997	Case-Comparison	Survey/Questionnaire	To analyze recent trends in quinolone-resistant campylobacter infections, risk factors for infection with resistant organisms, and poultry as a potential source of resistant organisms.	Disk Diffusion, E-test	NCCLS	United States	People in Minnesota during the specified years	390	Patients with a sensitive isolate	260	Cases of Campylobacter were reportable to the Minnesota Department of Health Public Health Laboratory. All isolates during 1996 through 1997 were classified as quinolone-resistant or quinolone-sensitive. Each patient with a resistant isolate was matched with two patients with a sensitive isolates.	Not specified	0	0	100	Patients were matched for age (within 10 years), residence (in the seven-county Minneapolis-St.Paul metropolitan area vs. elsewhere in Minnesota), and date of specimen collection. Each patient answered a standardized questionnaire that included questions about clinical history, antimicrobial use, recent diarrheal illness , history of food consumption, animal contact, travel history, and family an…	9	Foreign Travel: Overall	130	Table (specify number)	1	Jejuni	Gastrointestinal tract infection	Quinolones (eg. Nalidixic acid)	Univariable Linear Regression; Multivariable Regression	Count	Resistant=96/130; Sensitive=59/260; Univariable: Matched odds ratio (95% CI) =16.0 (7.8-38.8) p<0.001			In this matched case-comparison study, two patients with quinolone-sensitive isolates were matched for age, residence, and date of stoolspecimen collection to each patient with a quinolone-resistant isolate.
Quinolone-resistant Campylobacter jejuni infections in Minnesota, 1992-1999	Smith, K E, Besser, J M, Hedberg, C W, Leano, F T, Bender, J B, Wicklund, J H, Johnson, B P, Moore, K A, Osterholm, M T, and the Investigation Team. (1999). Quinolone-resistant Campylobacter jejuni infections in Minnesota, 1992-1998. The New England journal of medicine, 340(20), 1526	Smith, K E, Besser, J M, Hedberg, C W, Leano, F T, Bender, J B, Wicklund, J H, Johnson, B P, Moore, K A, Osterholm, M T, and the Investigation Team	1999	1992-1997	Case-Comparison	Survey/Questionnaire	To analyze recent trends in quinolone-resistant campylobacter infections, risk factors for infection with resistant organisms, and poultry as a potential source of resistant organisms.	Disk Diffusion, E-test	NCCLS	United States	People in Minnesota during the specified years	390	Patients with a sensitive isolate	260	Cases of Campylobacter were reportable to the Minnesota Department of Health Public Health Laboratory. All isolates during 1996 through 1997 were classified as quinolone-resistant or quinolone-sensitive. Each patient with a resistant isolate was matched with two patients with a sensitive isolates.	Not specified	0	0	100	Patients were matched for age (within 10 years), residence (in the seven-county Minneapolis-St.Paul metropolitan area vs. elsewhere in Minnesota), and date of specimen collection. Each patient answered a standardized questionnaire that included questions about clinical history, antimicrobial use, recent diarrheal illness , history of food consumption, animal contact, travel history, and family an…	9	Foreign Travel: to Mexico	130	Table (specify number)	1	Jejuni	Gastrointestinal tract infection	Quinolones (eg. Nalidixic acid)	Univariable Linear Regression; Multivariable Regression	Count	Resistant=47/130; Sensitive=30/260; Univariable: Matched odds ratio (95% CI) =5.6 (3.1-12.6) p<0.001; Multivariable: Matched odds ratio (95% CI) = 26.0 (8.6-78.6) p<0.001			In this matched case-comparison study, two patients with quinolone-sensitive isolates were matched for age, residence, and date of stoolspecimen collection to each patient with a quinolone-resistant isolate.
Quinolone-resistant Campylobacter jejuni infections in Minnesota, 1992-2000	Smith, K E, Besser, J M, Hedberg, C W, Leano, F T, Bender, J B, Wicklund, J H, Johnson, B P, Moore, K A, Osterholm, M T, and the Investigation Team. (1999). Quinolone-resistant Campylobacter jejuni infections in Minnesota, 1992-1998. The New England journal of medicine, 340(20), 1527	Smith, K E, Besser, J M, Hedberg, C W, Leano, F T, Bender, J B, Wicklund, J H, Johnson, B P, Moore, K A, Osterholm, M T, and the Investigation Team	1999	1992-1997	Case-Comparison	Survey/Questionnaire	To analyze recent trends in quinolone-resistant campylobacter infections, risk factors for infection with resistant organisms, and poultry as a potential source of resistant organisms.	Disk Diffusion, E-test	NCCLS	United States	People in Minnesota during the specified years	390	Patients with a sensitive isolate	260	Cases of Campylobacter were reportable to the Minnesota Department of Health Public Health Laboratory. All isolates during 1996 through 1997 were classified as quinolone-resistant or quinolone-sensitive. Each patient with a resistant isolate was matched with two patients with a sensitive isolates.	Not specified	0	0	100	Patients were matched for age (within 10 years), residence (in the seven-county Minneapolis-St.Paul metropolitan area vs. elsewhere in Minnesota), and date of specimen collection. Each patient answered a standardized questionnaire that included questions about clinical history, antimicrobial use, recent diarrheal illness , history of food consumption, animal contact, travel history, and family an…	9	Foreign Travel: To Caribbean countries, South America, or Central America (not Mexico)	130	Table (specify number)	1	Jejuni	Gastrointestinal tract infection	Quinolones (eg. Nalidixic acid)	Univariable Linear Regression; Multivariable Regression	Count	Resistant=14/130; Sensitive=7/260; Univariable: Matched odds ratio (95% CI) =4.5 (1.6-14.2) p<0.001; Multivariable: Matched odds ratio (95% CI) = 45.5 (9.7-214) p<0.001			In this matched case-comparison study, two patients with quinolone-sensitive isolates were matched for age, residence, and date of stoolspecimen collection to each patient with a quinolone-resistant isolate.
Quinolone-resistant Campylobacter jejuni infections in Minnesota, 1992-2001	Smith, K E, Besser, J M, Hedberg, C W, Leano, F T, Bender, J B, Wicklund, J H, Johnson, B P, Moore, K A, Osterholm, M T, and the Investigation Team. (1999). Quinolone-resistant Campylobacter jejuni infections in Minnesota, 1992-1998. The New England journal of medicine, 340(20), 1528	Smith, K E, Besser, J M, Hedberg, C W, Leano, F T, Bender, J B, Wicklund, J H, Johnson, B P, Moore, K A, Osterholm, M T, and the Investigation Team	1999	1992-1997	Case-Comparison	Survey/Questionnaire	To analyze recent trends in quinolone-resistant campylobacter infections, risk factors for infection with resistant organisms, and poultry as a potential source of resistant organisms.	Disk Diffusion, E-test	NCCLS	United States	People in Minnesota during the specified years	390	Patients with a sensitive isolate	260	Cases of Campylobacter were reportable to the Minnesota Department of Health Public Health Laboratory. All isolates during 1996 through 1997 were classified as quinolone-resistant or quinolone-sensitive. Each patient with a resistant isolate was matched with two patients with a sensitive isolates.	Not specified	0	0	100	Patients were matched for age (within 10 years), residence (in the seven-county Minneapolis-St.Paul metropolitan area vs. elsewhere in Minnesota), and date of specimen collection. Each patient answered a standardized questionnaire that included questions about clinical history, antimicrobial use, recent diarrheal illness , history of food consumption, animal contact, travel history, and family an…	9	Travel within the United States outside of Minnesota	130	Table (specify number)	1	Jejuni	Gastrointestinal tract infection	Quinolones (eg. Nalidixic acid)	Univariable Linear Regression; Multivariable Regression	Count	Resistant=6/130; Sensitive=44/260; Univariable: Matched odds ratio (95% CI) =0.3 (0.1-0.7) p=0.002			In this matched case-comparison study, two patients with quinolone-sensitive isolates were matched for age, residence, and date of stoolspecimen collection to each patient with a quinolone-resistant isolate.
Quinolone-resistant Campylobacter jejuni infections in Minnesota, 1992-2002	Smith, K E, Besser, J M, Hedberg, C W, Leano, F T, Bender, J B, Wicklund, J H, Johnson, B P, Moore, K A, Osterholm, M T, and the Investigation Team. (1999). Quinolone-resistant Campylobacter jejuni infections in Minnesota, 1992-1998. The New England journal of medicine, 340(20), 1529	Smith, K E, Besser, J M, Hedberg, C W, Leano, F T, Bender, J B, Wicklund, J H, Johnson, B P, Moore, K A, Osterholm, M T, and the Investigation Team	1999	1992-1997	Case-Comparison	Survey/Questionnaire	To analyze recent trends in quinolone-resistant campylobacter infections, risk factors for infection with resistant organisms, and poultry as a potential source of resistant organisms.	Disk Diffusion, E-test	NCCLS	United States	People in Minnesota during the specified years	390	Patients with a sensitive isolate	260	Cases of Campylobacter were reportable to the Minnesota Department of Health Public Health Laboratory. All isolates during 1996 through 1997 were classified as quinolone-resistant or quinolone-sensitive. Each patient with a resistant isolate was matched with two patients with a sensitive isolates.	Not specified	0	0	100	Patients were matched for age (within 10 years), residence (in the seven-county Minneapolis-St.Paul metropolitan area vs. elsewhere in Minnesota), and date of specimen collection. Each patient answered a standardized questionnaire that included questions about clinical history, antimicrobial use, recent diarrheal illness , history of food consumption, animal contact, travel history, and family an…	9	Foreign Travel: to Asia	130	Table (specify number)	1	Jejuni	Gastrointestinal tract infection	Quinolones (eg. Nalidixic acid)	Univariable Linear Regression; Multivariable Regression	Count	Resistant=23/130; Sensitive=8/260; Univariable: Matched odds ratio (95% CI) =7.3 (2.8-21.7) p<0.001; Multivariable: Matched odds ratio (95% CI) = 40.7 (10.2-163) p<0.001			In this matched case-comparison study, two patients with quinolone-sensitive isolates were matched for age, residence, and date of stoolspecimen collection to each patient with a quinolone-resistant isolate.
Quinolone-resistant Campylobacter jejuni infections in Minnesota, 1992-2003	Smith, K E, Besser, J M, Hedberg, C W, Leano, F T, Bender, J B, Wicklund, J H, Johnson, B P, Moore, K A, Osterholm, M T, and the Investigation Team. (1999). Quinolone-resistant Campylobacter jejuni infections in Minnesota, 1992-1998. The New England journal of medicine, 340(20), 1530	Smith, K E, Besser, J M, Hedberg, C W, Leano, F T, Bender, J B, Wicklund, J H, Johnson, B P, Moore, K A, Osterholm, M T, and the Investigation Team	1999	1992-1997	Case-Comparison	Survey/Questionnaire	To analyze recent trends in quinolone-resistant campylobacter infections, risk factors for infection with resistant organisms, and poultry as a potential source of resistant organisms.	Disk Diffusion, E-test	NCCLS	United States	People in Minnesota during the specified years	390	Patients with a sensitive isolate	260	Cases of Campylobacter were reportable to the Minnesota Department of Health Public Health Laboratory. All isolates during 1996 through 1997 were classified as quinolone-resistant or quinolone-sensitive. Each patient with a resistant isolate was matched with two patients with a sensitive isolates.	Not specified	0	0	100	Patients were matched for age (within 10 years), residence (in the seven-county Minneapolis-St.Paul metropolitan area vs. elsewhere in Minnesota), and date of specimen collection. Each patient answered a standardized questionnaire that included questions about clinical history, antimicrobial use, recent diarrheal illness , history of food consumption, animal contact, travel history, and family an…	9	Foreign Travel: to Spain	130	Table (specify number)	1	Jejuni	Gastrointestinal tract infection	Quinolones (eg. Nalidixic acid)	Univariable Linear Regression; Multivariable Regression	Count	Resistant=7/130; Sensitive=1/260; Univariable: Matched odds ratio (95% CI) =14.0 (1.8-631) p=0.001; Multivariable: Matched odds ratio (95% CI) = 48.6 (4.1-570) p=0.002			In this matched case-comparison study, two patients with quinolone-sensitive isolates were matched for age, residence, and date of stoolspecimen collection to each patient with a quinolone-resistant isolate.
Quinolone-resistant Campylobacter jejuni infections in Minnesota, 1992-2004	Smith, K E, Besser, J M, Hedberg, C W, Leano, F T, Bender, J B, Wicklund, J H, Johnson, B P, Moore, K A, Osterholm, M T, and the Investigation Team. (1999). Quinolone-resistant Campylobacter jejuni infections in Minnesota, 1992-1998. The New England journal of medicine, 340(20), 1531	Smith, K E, Besser, J M, Hedberg, C W, Leano, F T, Bender, J B, Wicklund, J H, Johnson, B P, Moore, K A, Osterholm, M T, and the Investigation Team	1999	1992-1997	Case-Comparison	Survey/Questionnaire	To analyze recent trends in quinolone-resistant campylobacter infections, risk factors for infection with resistant organisms, and poultry as a potential source of resistant organisms.	Disk Diffusion, E-test	NCCLS	United States	People in Minnesota during the specified years	390	Patients with a sensitive isolate	260	Cases of Campylobacter were reportable to the Minnesota Department of Health Public Health Laboratory. All isolates during 1996 through 1997 were classified as quinolone-resistant or quinolone-sensitive. Each patient with a resistant isolate was matched with two patients with a sensitive isolates.	Not specified	0	0	100	Patients were matched for age (within 10 years), residence (in the seven-county Minneapolis-St.Paul metropolitan area vs. elsewhere in Minnesota), and date of specimen collection. Each patient answered a standardized questionnaire that included questions about clinical history, antimicrobial use, recent diarrheal illness , history of food consumption, animal contact, travel history, and family an…	9	Contact with pets	130	Table (specify number)	1	Jejuni	Gastrointestinal tract infection	Quinolones (eg. Nalidixic acid)	Univariable Linear Regression; Multivariable Regression	Count	Resistant=43/130; Sensitive=157/260; Univariable: Matched odds ratio (95% CI) =0.3 (0.2-0.6) p<0.001			In this matched case-comparison study, two patients with quinolone-sensitive isolates were matched for age, residence, and date of stoolspecimen collection to each patient with a quinolone-resistant isolate.
Quinolone-resistant Campylobacter jejuni infections in Minnesota, 1992-2005	Smith, K E, Besser, J M, Hedberg, C W, Leano, F T, Bender, J B, Wicklund, J H, Johnson, B P, Moore, K A, Osterholm, M T, and the Investigation Team. (1999). Quinolone-resistant Campylobacter jejuni infections in Minnesota, 1992-1998. The New England journal of medicine, 340(20), 1532	Smith, K E, Besser, J M, Hedberg, C W, Leano, F T, Bender, J B, Wicklund, J H, Johnson, B P, Moore, K A, Osterholm, M T, and the Investigation Team	1999	1992-1997	Case-Comparison	Survey/Questionnaire	To analyze recent trends in quinolone-resistant campylobacter infections, risk factors for infection with resistant organisms, and poultry as a potential source of resistant organisms.	Disk Diffusion, E-test	NCCLS	United States	People in Minnesota during the specified years	390	Patients with a sensitive isolate	260	Cases of Campylobacter were reportable to the Minnesota Department of Health Public Health Laboratory. All isolates during 1996 through 1997 were classified as quinolone-resistant or quinolone-sensitive. Each patient with a resistant isolate was matched with two patients with a sensitive isolates.	Not specified	0	0	100	Patients were matched for age (within 10 years), residence (in the seven-county Minneapolis-St.Paul metropolitan area vs. elsewhere in Minnesota), and date of specimen collection. Each patient answered a standardized questionnaire that included questions about clinical history, antimicrobial use, recent diarrheal illness , history of food consumption, animal contact, travel history, and family an…	9	Use of a quinolone before the collection of stool specimens	130	Table (specify number)	1	Jejuni	Gastrointestinal tract infection	Quinolones (eg. Nalidixic acid)	Univariable Linear Regression; Multivariable Regression	Count	Resistant=26/130; Sensitive=7/260; Univariable: Matched odds ratio (95% CI) =7.4 (3.1-20.3) p<0.001; Multivariable: Matched odds ratio (95% CI) = 7.5 (2.6-21.3) p<0.001			In this matched case-comparison study, two patients with quinolone-sensitive isolates were matched for age, residence, and date of stoolspecimen collection to each patient with a quinolone-resistant isolate.
Quinolone-resistant Campylobacter jejuni infections in Minnesota, 1992-2006	Smith, K E, Besser, J M, Hedberg, C W, Leano, F T, Bender, J B, Wicklund, J H, Johnson, B P, Moore, K A, Osterholm, M T, and the Investigation Team. (1999). Quinolone-resistant Campylobacter jejuni infections in Minnesota, 1992-1998. The New England journal of medicine, 340(20), 1533	Smith, K E, Besser, J M, Hedberg, C W, Leano, F T, Bender, J B, Wicklund, J H, Johnson, B P, Moore, K A, Osterholm, M T, and the Investigation Team	1999	1992-1997	Case-Comparison	Survey/Questionnaire	To analyze recent trends in quinolone-resistant campylobacter infections, risk factors for infection with resistant organisms, and poultry as a potential source of resistant organisms.	Disk Diffusion, E-test	NCCLS	United States	People in Minnesota during the specified years	390	Patients with a sensitive isolate	260	Cases of Campylobacter were reportable to the Minnesota Department of Health Public Health Laboratory. All isolates during 1996 through 1997 were classified as quinolone-resistant or quinolone-sensitive. Each patient with a resistant isolate was matched with two patients with a sensitive isolates.	Not specified	0	0	100	Patients were matched for age (within 10 years), residence (in the seven-county Minneapolis-St.Paul metropolitan area vs. elsewhere in Minnesota), and date of specimen collection. Each patient answered a standardized questionnaire that included questions about clinical history, antimicrobial use, recent diarrheal illness , history of food consumption, animal contact, travel history, and family an…	9	Drinking untreated water	130	Table (specify number)	1	Jejuni	Gastrointestinal tract infection	Quinolones (eg. Nalidixic acid)	Univariable Linear Regression; Multivariable Regression	Count	Resistant=37/130; Sensitive=48/260; Univariable: Matched odds ratio (95% CI) =2.0 (1.1-3.7) p=0.02			In this matched case-comparison study, two patients with quinolone-sensitive isolates were matched for age, residence, and date of stoolspecimen collection to each patient with a quinolone-resistant isolate.
Quinolone-resistant Campylobacter jejuni infections in Minnesota, 1992-2007	Smith, K E, Besser, J M, Hedberg, C W, Leano, F T, Bender, J B, Wicklund, J H, Johnson, B P, Moore, K A, Osterholm, M T, and the Investigation Team. (1999). Quinolone-resistant Campylobacter jejuni infections in Minnesota, 1992-1998. The New England journal of medicine, 340(20), 1534	Smith, K E, Besser, J M, Hedberg, C W, Leano, F T, Bender, J B, Wicklund, J H, Johnson, B P, Moore, K A, Osterholm, M T, and the Investigation Team	1999	1992-1997	Case-Comparison	Survey/Questionnaire	To analyze recent trends in quinolone-resistant campylobacter infections, risk factors for infection with resistant organisms, and poultry as a potential source of resistant organisms.	Disk Diffusion, E-test	NCCLS	United States	People in Minnesota during the specified years	390	Patients with a sensitive isolate	260	Cases of Campylobacter were reportable to the Minnesota Department of Health Public Health Laboratory. All isolates during 1996 through 1997 were classified as quinolone-resistant or quinolone-sensitive. Each patient with a resistant isolate was matched with two patients with a sensitive isolates.	Not specified	0	0	100	Patients were matched for age (within 10 years), residence (in the seven-county Minneapolis-St.Paul metropolitan area vs. elsewhere in Minnesota), and date of specimen collection. Each patient answered a standardized questionnaire that included questions about clinical history, antimicrobial use, recent diarrheal illness , history of food consumption, animal contact, travel history, and family an…	9	Swimming	130	Table (specify number)	1	Jejuni	Gastrointestinal tract infection	Quinolones (eg. Nalidixic acid)	Univariable Linear Regression; Multivariable Regression	Count	Resistant=51/130; Sensitive=67/260; Univariable: Matched odds ratio (95% CI) = 2.2 (1.3-3.7) p=0.002			In this matched case-comparison study, two patients with quinolone-sensitive isolates were matched for age, residence, and date of stoolspecimen collection to each patient with a quinolone-resistant isolate.
Characterisation of fluoroquinolone-resistant Campylobacter species isolated from human beings and chickens	Moore, J E, McLernon, P, Wareing, D, Xu, J, Murphy, P G. (2002). Characterisation of fluoroquinolone-resistant Campylobacter species isolated from human beings and chickens. The Veterinary record, 150(16), 518	Moore, J E, McLernon, P, Wareing, D, Xu, J, Murphy, P G	2002	Not Specified	Cross-sectional	Patient file review	To compare antibiotic resistant strains, particularly fluoroquinolone-resistant organisms, from human clinical sources and chickens originating in Northern Ireland over a similar time period	Disk Diffusion, E-test	Not Reported	Ireland	People living in Northern Ireland	15	Females and Not determined with a campylobacter infection (ie. Not males)	5	Human clinical isolates were obtained from patients presenting with gastrointestinal symptoms at either a general practitioner or as in-patients in hospital.	Range=1-67, Average=29.4	26.7	66.7	6.7	Two hundred human isolates were obtained, isolates were tested for campylobacter and antimicrobial susceptibility.	1	Gender/Sex: Male vs not male	10	Table (specify number)	5	15 jejuni, 2 coli	Gastrointestinal tract infection	Tetracyclines (eg. Tetracycline)	Not specified	Rate	Males=6/10 Resistant to tetracycline; Females=1 Resistant, 1 Intermediate resistance, 2 Susceptible; ND=Susceptible		Some genomic data discussed	Study is a short communication, methods were sparse
Characterisation of fluoroquinolone-resistant Campylobacter species isolated from human beings and chickens	Moore, J E, McLernon, P, Wareing, D, Xu, J, Murphy, P G. (2002). Characterisation of fluoroquinolone-resistant Campylobacter species isolated from human beings and chickens. The Veterinary record, 150(16), 519	Moore, J E, McLernon, P, Wareing, D, Xu, J, Murphy, P G	2002	Not Specified	Cross-sectional	Patient file review	To compare antibiotic resistant strains, particularly fluoroquinolone-resistant organisms, from human clinical sources and chickens originating in Northern Ireland over a similar time period	Disk Diffusion, E-test	Not Reported	Ireland	People living in Northern Ireland	15	Females and Not determined with a campylobacter infection (ie. Not males)	5	Human clinical isolates were obtained from patients presenting with gastrointestinal symptoms at either a general practitioner or as in-patients in hospital.	Range=1-67, Average=29.4	26.7	66.7	6.7	Two hundred human isolates were obtained, isolates were tested for campylobacter and antimicrobial susceptibility.	1	Gender/Sex: Male vs not male	10	Table (specify number)	5	15 jejuni, 2 coli	Gastrointestinal tract infection	Fluoroquinolones (eg. Ciprofloxacin)	Not specified	Count	Males=5 resistant, 2 intermediate resistance, 3 susceptible; Female=1 resistant, 1 intermediate resistance, 2 susceptible; ID=1 susceptible
Comparison of the frequency and the occurrence of antimicrobial resistance among C. jejuni and C. coli isolated from human infections, retail poultry meat and poultry in Zenica-Doboj Canton, Bosnia and Herzegovina	Uzunović-Kamberović, S, Zorman, T, Berce, I, Herman, L, Možina, S S. (2009). Comparison of the frequency and the occurrence of antimicrobial resistance among C. jejuni and C. coli isolated from human infections, retail poultry meat and poultry in Zenica-Doboj Canton, Bosnia and Herzegovina Medicinski Glasnik, 6(2), 173	Uzunović-Kamberović, S, Zorman, T, Berce, I, Herman, L, Možina, S S	2009	2002	Cross-sectional	Not specified	To compare the antimicrobial resistance among c. jejuni and c. coli isolated from human infections, retail poultry meat and poultry in Bosnia and Herzegovina	Disk Diffusion	CLSI clinical breakpoints	Bosnia and Herzegovina	Inhabitants of Zenica-Doboj Canton	2491	Age group of those age 0-6	1557	Stool specimens were received from 2,491 consecutive outpatients with sporadic diarrhoea.	1557 aged 0-6, 331 aged 7-14, 204 aged15-19, 311 aged 20-64, 88 aged >64	0	0	100	One isolate per patient was included in the analysis of antibiotic susceptibility, patients of of the Cantonal Public Health Institute in Zenica	1	Age group of 20-64 compared to the age group of 0-6	311	Text (specify location)	P.177, Paragraph 1	Jejuni and Coli	Gastrointestinal tract infection	Macrolides (eg. Erythromycin, azithromycin)	Not specified	Proportion (%)	Significantly higher prevalence of resistance for both erythromycin and ciprofloxacin was observed in the isolates from the age group of 20-64 (53.8% for both antibiotics) as compared to the age group of 0-6 (23.3% for ciprofloxacin and 22.3% for erythromycin) .			Methods were unclear on how large were sample sizes of each group and which metrics were compared to reach these conclusions
Comparison of the frequency and the occurrence of antimicrobial resistance among C. jejuni and C. coli isolated from human infections, retail poultry meat and poultry in Zenica-Doboj Canton, Bosnia and Herzegovina	Uzunović-Kamberović, S, Zorman, T, Berce, I, Herman, L, Možina, S S. (2009). Comparison of the frequency and the occurrence of antimicrobial resistance among C. jejuni and C. coli isolated from human infections, retail poultry meat and poultry in Zenica-Doboj Canton, Bosnia and Herzegovina Medicinski Glasnik, 6(2), 174	Uzunović-Kamberović, S, Zorman, T, Berce, I, Herman, L, Možina, S S	2009	2002	Cross-sectional	Not specified	To compare the antimicrobial resistance among c. jejuni and c. coli isolated from human infections, retail poultry meat and poultry in Bosnia and Herzegovina	Disk Diffusion	CLSI clinical breakpoints	Bosnia and Herzegovina	Inhabitants of Zenica-Doboj Canton	2491	Age group of those age 0-6	1557	Stool specimens were received from 2,491 consecutive outpatients with sporadic diarrhoea.	1557 aged 0-6, 331 aged 7-14, 204 aged15-19, 311 aged 20-64, 88 aged >64	0	0	100	One isolate per patient was included in the analysis of antibiotic susceptibility, patients of of the Cantonal Public Health Institute in Zenica	1	Age group of 20-64 compared to the age group of 0-6	311	Text (specify location)	P.177, Paragraph 1	Jejuni and Coli	Gastrointestinal tract infection	Fluoroquinolones (eg. Ciprofloxacin)	Not specified	Proportion (%)	Significantly higher prevalence of resistance for both erythromycin and ciprofloxacin was observed in the isolates from the age group of 20-64 (53.8% for both antibiotics) as compared to the age group of 0-6 (23.3% for ciprofloxacin and 22.3% for erythromycin) .
Ciprofloxacin resistance in Campylobacter jejuni: Case-case analysis as a tool for elucidating risks at home and abroad	Campylobacter Sentinel Surveillance Scheme Collaborators. (2002). Ciprofloxacin resistance in Campylobacter jejuni: Case-case analysis as a tool for elucidating risks at home and abroad. Journal of Antimicrobial Chemotherapy, 50(4), 561	Campylobacter Sentinel Surveillance Scheme Collaborators	2002	04/01/00-05/31/01	Cross-sectional	Survey/Questionnaire	To determine factors affecting the acquisition of a ciprofloxacin-resistant campylobacter jejuni infection	Agar Dilution	h breakpoints for ciprofloxacin at 1 mg/L and erythromycin at 4 mg/L.	United Kingdom	People in the UK with campylobacter		People with campylobacter jejuni that is sensitive to ciprofloxacin	148	Campylobacter isolates were referred from Public Health Laboratory Service and the National Health Service laboratories within the sentinel surveillance catchment area	cases mean age=39, control mean age=38	52.3	47.7	0	Food exposures were coded to compare those who had eaten a particular food in the 2 weeks prior to onset (once or more than once) with those who had not. Daily water consumption was coded to differentiate no exposure from one to four, five to nine and >10 glasses of water drunk. Patient age was arranged in 10 year age groups. Individuals with missing data were omitted from the analyses using thos…	18	Consumption of chicken	347	Table (specify number)	1	Jejuni	Gastrointestinal tract infection	Fluoroquinolones (eg. Ciprofloxacin)	Univariable Linear Regression	Count	Cases=92/347, Controls=82/148, OR=2.33 [1.29-4.22] p=0.0039; Logistic Reg [OR=4.95 (2.12-11.56)p<0.001]			Age and Gender also included in Logistic Regression; AGE [OR=1.00 (0.98-1.01) p=0.739] GENDER *unclear comparison, maybe male* [OR=1.01 (0.57-1.80) p=0.971]
Ciprofloxacin resistance in Campylobacter jejuni: Case-case analysis as a tool for elucidating risks at home and abroad	Campylobacter Sentinel Surveillance Scheme Collaborators. (2002). Ciprofloxacin resistance in Campylobacter jejuni: Case-case analysis as a tool for elucidating risks at home and abroad. Journal of Antimicrobial Chemotherapy, 50(4), 562	Campylobacter Sentinel Surveillance Scheme Collaborators	2002	04/01/00-05/31/01	Cross-sectional	Survey/Questionnaire	To determine factors affecting the acquisition of a ciprofloxacin-resistant campylobacter jejuni infection	Agar Dilution	h breakpoints for ciprofloxacin at 1 mg/L and erythromycin at 4 mg/L.	United Kingdom	People in the UK with campylobacter		People with campylobacter jejuni that is sensitive to ciprofloxacin	148	Campylobacter isolates were referred from Public Health Laboratory Service and the National Health Service laboratories within the sentinel surveillance catchment area	cases mean age=39, control mean age=38	52.3	47.7	0	Food exposures were coded to compare those who had eaten a particular food in the 2 weeks prior to onset (once or more than once) with those who had not. Daily water consumption was coded to differentiate no exposure from one to four, five to nine and >10 glasses of water drunk. Patient age was arranged in 10 year age groups. Individuals with missing data were omitted from the analyses using thos…	18	Consumption of sausage	347	Table (specify number)	1	Jejuni	Gastrointestinal tract infection	Fluoroquinolones (eg. Ciprofloxacin)	Univariable Linear Regression	Count	Cases=56/347, Controls=46/148, OR=1.51 [1.00-2.29] p=0.0484
Ciprofloxacin resistance in Campylobacter jejuni: Case-case analysis as a tool for elucidating risks at home and abroad	Campylobacter Sentinel Surveillance Scheme Collaborators. (2002). Ciprofloxacin resistance in Campylobacter jejuni: Case-case analysis as a tool for elucidating risks at home and abroad. Journal of Antimicrobial Chemotherapy, 50(4), 563	Campylobacter Sentinel Surveillance Scheme Collaborators	2002	04/01/00-05/31/01	Cross-sectional	Survey/Questionnaire	To determine factors affecting the acquisition of a ciprofloxacin-resistant campylobacter jejuni infection	Agar Dilution	h breakpoints for ciprofloxacin at 1 mg/L and erythromycin at 4 mg/L.	United Kingdom	People in the UK with campylobacter		People with campylobacter jejuni that is sensitive to ciprofloxacin	148	Campylobacter isolates were referred from Public Health Laboratory Service and the National Health Service laboratories within the sentinel surveillance catchment area	cases mean age=39, control mean age=38	52.3	47.7	0	Food exposures were coded to compare those who had eaten a particular food in the 2 weeks prior to onset (once or more than once) with those who had not. Daily water consumption was coded to differentiate no exposure from one to four, five to nine and >10 glasses of water drunk. Patient age was arranged in 10 year age groups. Individuals with missing data were omitted from the analyses using thos…	18	Consumption of mains water	347	Table (specify number)	1	Jejuni	Gastrointestinal tract infection	Fluoroquinolones (eg. Ciprofloxacin)	Univariable Linear Regression	Count	Cases=60/347, Controls=80/148, OR=0.38 [0.23-0.62] p<0.001; Logistic Reg [OR=0.24 (0.12-0.50)p<0.001]; Interaction Term in LR with travel to Africa [OR=9.17 (1.06-79.67) p=0.044]			Age and Gender also included in Logistic Regression; AGE [OR=1.00 (0.98-1.01) p=0.739] GENDER *unclear comparison, maybe male* [OR=1.01 (0.57-1.80) p=0.971]
Ciprofloxacin resistance in Campylobacter jejuni: Case-case analysis as a tool for elucidating risks at home and abroad	Campylobacter Sentinel Surveillance Scheme Collaborators. (2002). Ciprofloxacin resistance in Campylobacter jejuni: Case-case analysis as a tool for elucidating risks at home and abroad. Journal of Antimicrobial Chemotherapy, 50(4), 564	Campylobacter Sentinel Surveillance Scheme Collaborators	2002	04/01/00-05/31/01	Cross-sectional	Survey/Questionnaire	To determine factors affecting the acquisition of a ciprofloxacin-resistant campylobacter jejuni infection	Agar Dilution	h breakpoints for ciprofloxacin at 1 mg/L and erythromycin at 4 mg/L.	United Kingdom	People in the UK with campylobacter		People with campylobacter jejuni that is sensitive to ciprofloxacin	148	Campylobacter isolates were referred from Public Health Laboratory Service and the National Health Service laboratories within the sentinel surveillance catchment area	cases mean age=39, control mean age=38	52.3	47.7	0	Food exposures were coded to compare those who had eaten a particular food in the 2 weeks prior to onset (once or more than once) with those who had not. Daily water consumption was coded to differentiate no exposure from one to four, five to nine and >10 glasses of water drunk. Patient age was arranged in 10 year age groups. Individuals with missing data were omitted from the analyses using thos…	18	Consumption of baby food	347	Table (specify number)	1	Jejuni	Gastrointestinal tract infection	Fluoroquinolones (eg. Ciprofloxacin)	Univariable Linear Regression	Count	Cases=1/347, Controls=5/148, OR=0.14 [0.03-0.74] p=0.0069
Ciprofloxacin resistance in Campylobacter jejuni: Case-case analysis as a tool for elucidating risks at home and abroad	Campylobacter Sentinel Surveillance Scheme Collaborators. (2002). Ciprofloxacin resistance in Campylobacter jejuni: Case-case analysis as a tool for elucidating risks at home and abroad. Journal of Antimicrobial Chemotherapy, 50(4), 565	Campylobacter Sentinel Surveillance Scheme Collaborators	2002	04/01/00-05/31/01	Cross-sectional	Survey/Questionnaire	To determine factors affecting the acquisition of a ciprofloxacin-resistant campylobacter jejuni infection	Agar Dilution	h breakpoints for ciprofloxacin at 1 mg/L and erythromycin at 4 mg/L.	United Kingdom	People in the UK with campylobacter		Cases with a sensitive indigenous-acquired campylobacter jejuni infection	1593	Campylobacter isolates were referred from Public Health Laboratory Service and the National Health Service laboratories within the sentinel surveillance catchment area	cases mean age=39, control mean age=38	52.3	47.7	0	Food exposures were coded to compare those who had eaten a particular food in the 2 weeks prior to onset (once or more than once) with those who had not. Daily water consumption was coded to differentiate no exposure from one to four, five to nine and >10 glasses of water drunk. Patient age was arranged in 10 year age groups. Individuals with missing data were omitted from the analyses using thos…	15	Indigenous acquired: Cold meats (pre-cooked)	291	Table (specify number)	3	Jejuni	Gastrointestinal tract infection	Fluoroquinolones (eg. Ciprofloxacin)	Univariable Linear Regression	Count	Cases=80/291, Controls=71/1593, OR=1.59 [1.16-22.21] p=0.004; Logistic Reg [OR=2.13 (1.44-3.13), p<0.001]			Age and Gender also included in Logistic Regression; AGE [OR=1.00 (0.99-1.01) p=0.861] GENDER *unclear comparison, maybe male* [OR=1.02 (0.76-1.38) p=0.88]
Ciprofloxacin resistance in Campylobacter jejuni: Case-case analysis as a tool for elucidating risks at home and abroad	Campylobacter Sentinel Surveillance Scheme Collaborators. (2002). Ciprofloxacin resistance in Campylobacter jejuni: Case-case analysis as a tool for elucidating risks at home and abroad. Journal of Antimicrobial Chemotherapy, 50(4), 566	Campylobacter Sentinel Surveillance Scheme Collaborators	2002	04/01/00-05/31/01	Cross-sectional	Survey/Questionnaire	To determine factors affecting the acquisition of a ciprofloxacin-resistant campylobacter jejuni infection	Agar Dilution	h breakpoints for ciprofloxacin at 1 mg/L and erythromycin at 4 mg/L.	United Kingdom	People in the UK with campylobacter		Cases with a sensitive indigenous-acquired campylobacter jejuni infection	1593	Campylobacter isolates were referred from Public Health Laboratory Service and the National Health Service laboratories within the sentinel surveillance catchment area	cases mean age=39, control mean age=38	52.3	47.7	0	Food exposures were coded to compare those who had eaten a particular food in the 2 weeks prior to onset (once or more than once) with those who had not. Daily water consumption was coded to differentiate no exposure from one to four, five to nine and >10 glasses of water drunk. Patient age was arranged in 10 year age groups. Individuals with missing data were omitted from the analyses using thos…	15	Indigenous acquired: Pate	291	Table (specify number)	3	Jejuni	Gastrointestinal tract infection	Fluoroquinolones (eg. Ciprofloxacin)	Univariable Linear Regression	Count	Cases=14/291, Controls=10/1593; OR=1.44 [0.96-2.17] p=0.09
Ciprofloxacin resistance in Campylobacter jejuni: Case-case analysis as a tool for elucidating risks at home and abroad	Campylobacter Sentinel Surveillance Scheme Collaborators. (2002). Ciprofloxacin resistance in Campylobacter jejuni: Case-case analysis as a tool for elucidating risks at home and abroad. Journal of Antimicrobial Chemotherapy, 50(4), 567	Campylobacter Sentinel Surveillance Scheme Collaborators	2002	04/01/00-05/31/01	Cross-sectional	Survey/Questionnaire	To determine factors affecting the acquisition of a ciprofloxacin-resistant campylobacter jejuni infection	Agar Dilution	h breakpoints for ciprofloxacin at 1 mg/L and erythromycin at 4 mg/L.	United Kingdom	People in the UK with campylobacter		Cases with a sensitive indigenous-acquired campylobacter jejuni infection	1593	Campylobacter isolates were referred from Public Health Laboratory Service and the National Health Service laboratories within the sentinel surveillance catchment area	cases mean age=39, control mean age=38	52.3	47.7	0	Food exposures were coded to compare those who had eaten a particular food in the 2 weeks prior to onset (once or more than once) with those who had not. Daily water consumption was coded to differentiate no exposure from one to four, five to nine and >10 glasses of water drunk. Patient age was arranged in 10 year age groups. Individuals with missing data were omitted from the analyses using thos…	15	Indigenous acquired: Organic vegetables	291	Table (specify number)	3	Jejuni	Gastrointestinal tract infection	Fluoroquinolones (eg. Ciprofloxacin)	Univariable Linear Regression	Count	Cases=18/291, Controls=14/1593; OR=1.37 [0.95-1.96] p=0.09
Ciprofloxacin resistance in Campylobacter jejuni: Case-case analysis as a tool for elucidating risks at home and abroad	Campylobacter Sentinel Surveillance Scheme Collaborators. (2002). Ciprofloxacin resistance in Campylobacter jejuni: Case-case analysis as a tool for elucidating risks at home and abroad. Journal of Antimicrobial Chemotherapy, 50(4), 568	Campylobacter Sentinel Surveillance Scheme Collaborators	2002	04/01/00-05/31/01	Cross-sectional	Survey/Questionnaire	To determine factors affecting the acquisition of a ciprofloxacin-resistant campylobacter jejuni infection	Agar Dilution	h breakpoints for ciprofloxacin at 1 mg/L and erythromycin at 4 mg/L.	United Kingdom	People in the UK with campylobacter		Cases with a sensitive indigenous-acquired campylobacter jejuni infection	1593	Campylobacter isolates were referred from Public Health Laboratory Service and the National Health Service laboratories within the sentinel surveillance catchment area	cases mean age=39, control mean age=38	52.3	47.7	0	Food exposures were coded to compare those who had eaten a particular food in the 2 weeks prior to onset (once or more than once) with those who had not. Daily water consumption was coded to differentiate no exposure from one to four, five to nine and >10 glasses of water drunk. Patient age was arranged in 10 year age groups. Individuals with missing data were omitted from the analyses using thos…	15	Indigenous acquired: Fish and shellfish	291	Table (specify number)	3	Jejuni	Gastrointestinal tract infection	Fluoroquinolones (eg. Ciprofloxacin)	Univariable Linear Regression	Count	Cases=63/291, Controls=57/1593; OR=1.29 [0.98-1.69] p=0.07
Ciprofloxacin resistance in Campylobacter jejuni: Case-case analysis as a tool for elucidating risks at home and abroad	Campylobacter Sentinel Surveillance Scheme Collaborators. (2002). Ciprofloxacin resistance in Campylobacter jejuni: Case-case analysis as a tool for elucidating risks at home and abroad. Journal of Antimicrobial Chemotherapy, 50(4), 569	Campylobacter Sentinel Surveillance Scheme Collaborators	2002	04/01/00-05/31/01	Cross-sectional	Survey/Questionnaire	To determine factors affecting the acquisition of a ciprofloxacin-resistant campylobacter jejuni infection	Agar Dilution	h breakpoints for ciprofloxacin at 1 mg/L and erythromycin at 4 mg/L.	United Kingdom	People in the UK with campylobacter		Cases with a sensitive indigenous-acquired campylobacter jejuni infection	1593	Campylobacter isolates were referred from Public Health Laboratory Service and the National Health Service laboratories within the sentinel surveillance catchment area	cases mean age=39, control mean age=38	52.3	47.7	0	Food exposures were coded to compare those who had eaten a particular food in the 2 weeks prior to onset (once or more than once) with those who had not. Daily water consumption was coded to differentiate no exposure from one to four, five to nine and >10 glasses of water drunk. Patient age was arranged in 10 year age groups. Individuals with missing data were omitted from the analyses using thos…	15	Indigenous acquired: Eating in restaurants	291	Table (specify number)	3	Jejuni	Gastrointestinal tract infection	Fluoroquinolones (eg. Ciprofloxacin)	Univariable Linear Regression	Count	Cases= 52/291, Controls=46/1593; OR=1.25 [0.97-1.62] p=0.09
Ciprofloxacin resistance in Campylobacter jejuni: Case-case analysis as a tool for elucidating risks at home and abroad	Campylobacter Sentinel Surveillance Scheme Collaborators. (2002). Ciprofloxacin resistance in Campylobacter jejuni: Case-case analysis as a tool for elucidating risks at home and abroad. Journal of Antimicrobial Chemotherapy, 50(4), 570	Campylobacter Sentinel Surveillance Scheme Collaborators	2002	04/01/00-05/31/01	Cross-sectional	Survey/Questionnaire	To determine factors affecting the acquisition of a ciprofloxacin-resistant campylobacter jejuni infection	Agar Dilution	h breakpoints for ciprofloxacin at 1 mg/L and erythromycin at 4 mg/L.	United Kingdom	People in the UK with campylobacter		Cases with a sensitive indigenous-acquired campylobacter jejuni infection	1593	Campylobacter isolates were referred from Public Health Laboratory Service and the National Health Service laboratories within the sentinel surveillance catchment area	cases mean age=39, control mean age=38	52.3	47.7	0	Food exposures were coded to compare those who had eaten a particular food in the 2 weeks prior to onset (once or more than once) with those who had not. Daily water consumption was coded to differentiate no exposure from one to four, five to nine and >10 glasses of water drunk. Patient age was arranged in 10 year age groups. Individuals with missing data were omitted from the analyses using thos…	15	Indigenous acquired: Barbequed food	291	Table (specify number)	3	Jejuni	Gastrointestinal tract infection	Fluoroquinolones (eg. Ciprofloxacin)	Univariable Linear Regression	Count	Cases=11/291, Control=15/1593; OR=0.68 [0.44-1.06] p=0.08
Ciprofloxacin resistance in Campylobacter jejuni: Case-case analysis as a tool for elucidating risks at home and abroad	Campylobacter Sentinel Surveillance Scheme Collaborators. (2002). Ciprofloxacin resistance in Campylobacter jejuni: Case-case analysis as a tool for elucidating risks at home and abroad. Journal of Antimicrobial Chemotherapy, 50(4), 571	Campylobacter Sentinel Surveillance Scheme Collaborators	2002	04/01/00-05/31/01	Cross-sectional	Survey/Questionnaire	To determine factors affecting the acquisition of a ciprofloxacin-resistant campylobacter jejuni infection	Agar Dilution	h breakpoints for ciprofloxacin at 1 mg/L and erythromycin at 4 mg/L.	United Kingdom	People in the UK with campylobacter		Cases with a sensitive indigenous-acquired campylobacter jejuni infection	1593	Campylobacter isolates were referred from Public Health Laboratory Service and the National Health Service laboratories within the sentinel surveillance catchment area	cases mean age=39, control mean age=38	52.3	47.7	0	Food exposures were coded to compare those who had eaten a particular food in the 2 weeks prior to onset (once or more than once) with those who had not. Daily water consumption was coded to differentiate no exposure from one to four, five to nine and >10 glasses of water drunk. Patient age was arranged in 10 year age groups. Individuals with missing data were omitted from the analyses using thos…	15	Indigenous acquired: Baby food	291	Table (specify number)	3	Jejuni	Gastrointestinal tract infection	Fluoroquinolones (eg. Ciprofloxacin)	Univariable Linear Regression	Count	Cases=3/291, Controls=6/1593; OR=0.47 [0.20-1.10] p=0.08
Ciprofloxacin resistance in Campylobacter jejuni: Case-case analysis as a tool for elucidating risks at home and abroad	Campylobacter Sentinel Surveillance Scheme Collaborators. (2002). Ciprofloxacin resistance in Campylobacter jejuni: Case-case analysis as a tool for elucidating risks at home and abroad. Journal of Antimicrobial Chemotherapy, 50(4), 572	Campylobacter Sentinel Surveillance Scheme Collaborators	2002	04/01/00-05/31/01	Cross-sectional	Survey/Questionnaire	To determine factors affecting the acquisition of a ciprofloxacin-resistant campylobacter jejuni infection	Agar Dilution	h breakpoints for ciprofloxacin at 1 mg/L and erythromycin at 4 mg/L.	United Kingdom	People in the UK with campylobacter	495	People with campylobacter jejuni that is sensitive to ciprofloxacin	148	Campylobacter isolates were referred from Public Health Laboratory Service and the National Health Service laboratories within the sentinel surveillance catchment area	cases mean age=39, control mean age=38	52.3	47.7	0	Food exposures were coded to compare those who had eaten a particular food in the 2 weeks prior to onset (once or more than once) with those who had not. Daily water consumption was coded to differentiate no exposure from one to four, five to nine and >10 glasses of water drunk. Patient age was arranged in 10 year age groups. Individuals with missing data were omitted from the analyses using thos…	18	Travel to spain (versus other countries)	347	Table (specify number)	1	Jejuni	Gastrointestinal tract infection	Fluoroquinolones (eg. Ciprofloxacin)	Univariable Linear Regression	Count	Cases=48/347, Controls=16/148, OR=4.79 [2.88-7.98] p<0.001; Logistic Reg [OR=6.87 (3.52-13.38),p<0.001]			Age and Gender also included in Logistic Regression; AGE [OR=1.00 (0.98-1.01) p=0.739] GENDER *unclear comparison, maybe male* [OR=1.01 (0.57-1.80) p=0.971]
Ciprofloxacin resistance in Campylobacter jejuni: Case-case analysis as a tool for elucidating risks at home and abroad	Campylobacter Sentinel Surveillance Scheme Collaborators. (2002). Ciprofloxacin resistance in Campylobacter jejuni: Case-case analysis as a tool for elucidating risks at home and abroad. Journal of Antimicrobial Chemotherapy, 50(4), 573	Campylobacter Sentinel Surveillance Scheme Collaborators	2002	04/01/00-05/31/01	Cross-sectional	Survey/Questionnaire	To determine factors affecting the acquisition of a ciprofloxacin-resistant campylobacter jejuni infection	Agar Dilution	h breakpoints for ciprofloxacin at 1 mg/L and erythromycin at 4 mg/L.	United Kingdom	People in the UK with campylobacter		People with campylobacter jejuni that is sensitive to ciprofloxacin	148	Campylobacter isolates were referred from Public Health Laboratory Service and the National Health Service laboratories within the sentinel surveillance catchment area	cases mean age=39, control mean age=38	52.3	47.7	0	Food exposures were coded to compare those who had eaten a particular food in the 2 weeks prior to onset (once or more than once) with those who had not. Daily water consumption was coded to differentiate no exposure from one to four, five to nine and >10 glasses of water drunk. Patient age was arranged in 10 year age groups. Individuals with missing data were omitted from the analyses using thos…	18	Cyprus (versus other countries)	347	Table (specify number)	1	Jejuni	Gastrointestinal tract infection	Fluoroquinolones (eg. Ciprofloxacin)	Univariable Linear Regression	Count	Cases=5/347, Controls=1/148, OR=3.53 [0.80-15.64] p=0.0764; Logistic Reg [OR=11.74 (1.28-108.02),p=0.03]			Age and Gender also included in Logistic Regression; AGE [OR=1.00 (0.98-1.01) p=0.739] GENDER *unclear comparison, maybe male* [OR=1.01 (0.57-1.80) p=0.971]
Ciprofloxacin resistance in Campylobacter jejuni: Case-case analysis as a tool for elucidating risks at home and abroad	Campylobacter Sentinel Surveillance Scheme Collaborators. (2002). Ciprofloxacin resistance in Campylobacter jejuni: Case-case analysis as a tool for elucidating risks at home and abroad. Journal of Antimicrobial Chemotherapy, 50(4), 574	Campylobacter Sentinel Surveillance Scheme Collaborators	2002	04/01/00-05/31/01	Cross-sectional	Survey/Questionnaire	To determine factors affecting the acquisition of a ciprofloxacin-resistant campylobacter jejuni infection	Agar Dilution	h breakpoints for ciprofloxacin at 1 mg/L and erythromycin at 4 mg/L.	United Kingdom	People in the UK with campylobacter		People with campylobacter jejuni that is sensitive to ciprofloxacin	148	Campylobacter isolates were referred from Public Health Laboratory Service and the National Health Service laboratories within the sentinel surveillance catchment area	cases mean age=39, control mean age=38	52.3	47.7	0	Food exposures were coded to compare those who had eaten a particular food in the 2 weeks prior to onset (once or more than once) with those who had not. Daily water consumption was coded to differentiate no exposure from one to four, five to nine and >10 glasses of water drunk. Patient age was arranged in 10 year age groups. Individuals with missing data were omitted from the analyses using thos…	18	Portugal (versus other countries)	347	Table (specify number)	1	Jejuni	Gastrointestinal tract infection	Fluoroquinolones (eg. Ciprofloxacin)	Univariable Linear Regression	Count	Cases=8/347, Controls=3/148, OR=3.04 [1.04-8.89] p=0.0329; Logistic Reg[OR=22.40 (4.36,114.99), p<0.001]			Age and Gender also included in Logistic Regression; AGE [OR=1.00 (0.98-1.01) p=0.739] GENDER *unclear comparison, maybe male* [OR=1.01 (0.57-1.80) p=0.971]
Ciprofloxacin resistance in Campylobacter jejuni: Case-case analysis as a tool for elucidating risks at home and abroad	Campylobacter Sentinel Surveillance Scheme Collaborators. (2002). Ciprofloxacin resistance in Campylobacter jejuni: Case-case analysis as a tool for elucidating risks at home and abroad. Journal of Antimicrobial Chemotherapy, 50(4), 575	Campylobacter Sentinel Surveillance Scheme Collaborators	2002	04/01/00-05/31/01	Cross-sectional	Survey/Questionnaire	To determine factors affecting the acquisition of a ciprofloxacin-resistant campylobacter jejuni infection	Agar Dilution	h breakpoints for ciprofloxacin at 1 mg/L and erythromycin at 4 mg/L.	United Kingdom	People in the UK with campylobacter		People with campylobacter jejuni that is sensitive to ciprofloxacin	148	Campylobacter isolates were referred from Public Health Laboratory Service and the National Health Service laboratories within the sentinel surveillance catchment area	cases mean age=39, control mean age=38	52.3	47.7	0	Food exposures were coded to compare those who had eaten a particular food in the 2 weeks prior to onset (once or more than once) with those who had not. Daily water consumption was coded to differentiate no exposure from one to four, five to nine and >10 glasses of water drunk. Patient age was arranged in 10 year age groups. Individuals with missing data were omitted from the analyses using thos…	18	Turkey (versus other countries)	347	Table (specify number)	1	Jejuni	Gastrointestinal tract infection	Fluoroquinolones (eg. Ciprofloxacin)	Univariable Linear Regression	Count	Cases=3/347, Controls=6/148, OR=0.41 [0.16-1.06] p=0.058
Ciprofloxacin resistance in Campylobacter jejuni: Case-case analysis as a tool for elucidating risks at home and abroad	Campylobacter Sentinel Surveillance Scheme Collaborators. (2002). Ciprofloxacin resistance in Campylobacter jejuni: Case-case analysis as a tool for elucidating risks at home and abroad. Journal of Antimicrobial Chemotherapy, 50(4), 576	Campylobacter Sentinel Surveillance Scheme Collaborators	2002	04/01/00-05/31/01	Cross-sectional	Survey/Questionnaire	To determine factors affecting the acquisition of a ciprofloxacin-resistant campylobacter jejuni infection	Agar Dilution	h breakpoints for ciprofloxacin at 1 mg/L and erythromycin at 4 mg/L.	United Kingdom	People in the UK with campylobacter		People with campylobacter jejuni that is sensitive to ciprofloxacin	148	Campylobacter isolates were referred from Public Health Laboratory Service and the National Health Service laboratories within the sentinel surveillance catchment area	cases mean age=39, control mean age=38	52.3	47.7	0	Food exposures were coded to compare those who had eaten a particular food in the 2 weeks prior to onset (once or more than once) with those who had not. Daily water consumption was coded to differentiate no exposure from one to four, five to nine and >10 glasses of water drunk. Patient age was arranged in 10 year age groups. Individuals with missing data were omitted from the analyses using thos…	18	France (versus other countries)	347	Table (specify number)	1	Jejuni	Gastrointestinal tract infection	Fluoroquinolones (eg. Ciprofloxacin)	Univariable Linear Regression	Count	Cases=4/347, Control=11/148, OR=0.35 [0.16-0.74] p=0.0039
Ciprofloxacin resistance in Campylobacter jejuni: Case-case analysis as a tool for elucidating risks at home and abroad	Campylobacter Sentinel Surveillance Scheme Collaborators. (2002). Ciprofloxacin resistance in Campylobacter jejuni: Case-case analysis as a tool for elucidating risks at home and abroad. Journal of Antimicrobial Chemotherapy, 50(4), 577	Campylobacter Sentinel Surveillance Scheme Collaborators	2002	04/01/00-05/31/01	Cross-sectional	Survey/Questionnaire	To determine factors affecting the acquisition of a ciprofloxacin-resistant campylobacter jejuni infection	Agar Dilution	h breakpoints for ciprofloxacin at 1 mg/L and erythromycin at 4 mg/L.	United Kingdom	People in the UK with campylobacter		People with campylobacter jejuni that is sensitive to ciprofloxacin	148	Campylobacter isolates were referred from Public Health Laboratory Service and the National Health Service laboratories within the sentinel surveillance catchment area	cases mean age=39, control mean age=38	52.3	47.7	0	Food exposures were coded to compare those who had eaten a particular food in the 2 weeks prior to onset (once or more than once) with those who had not. Daily water consumption was coded to differentiate no exposure from one to four, five to nine and >10 glasses of water drunk. Patient age was arranged in 10 year age groups. Individuals with missing data were omitted from the analyses using thos…	18	Africa (versus other countries)	347	Table (specify number)	1	Jejuni	Gastrointestinal tract infection	Fluoroquinolones (eg. Ciprofloxacin)	Univariable Linear Regression	Count	Cases=3/347, Control=13/148, OR=0.24 [0.11-0.52] p=0.0001, Logistic Reg [OR=0.11 (0.02-0.70) p=0.019]; Interaction Term in LR with consumption of mains water [OR=9.17 (1.06-79.67) p=0.044]		Morocco (55%); Tunisia (19%); South Africa (10%); Kenya (6%); Mauritius (6%); Tanzania (3%).	Age and Gender also included in Logistic Regression; AGE [OR=1.00 (0.98-1.01) p=0.739] GENDER *unclear comparison, maybe male* [OR=1.01 (0.57-1.80) p=0.971]
Ciprofloxacin resistance in Campylobacter jejuni: Case-case analysis as a tool for elucidating risks at home and abroad	Campylobacter Sentinel Surveillance Scheme Collaborators. (2002). Ciprofloxacin resistance in Campylobacter jejuni: Case-case analysis as a tool for elucidating risks at home and abroad. Journal of Antimicrobial Chemotherapy, 50(4), 578	Campylobacter Sentinel Surveillance Scheme Collaborators	2002	04/01/00-05/31/01	Cross-sectional	Survey/Questionnaire	To determine factors affecting the acquisition of a ciprofloxacin-resistant campylobacter jejuni infection	Agar Dilution	h breakpoints for ciprofloxacin at 1 mg/L and erythromycin at 4 mg/L.	United Kingdom	People in the UK with campylobacter		Cases with a sensitive indigenous-acquired campylobacter jejuni infection	1593	Campylobacter isolates were referred from Public Health Laboratory Service and the National Health Service laboratories within the sentinel surveillance catchment area	cases mean age=39, control mean age=38	52.3	47.7	0	Food exposures were coded to compare those who had eaten a particular food in the 2 weeks prior to onset (once or more than once) with those who had not. Daily water consumption was coded to differentiate no exposure from one to four, five to nine and >10 glasses of water drunk. Patient age was arranged in 10 year age groups. Individuals with missing data were omitted from the analyses using thos…	15	Indigenous acquired: Summer (versus other seasons)	291	Table (specify number)	3	Jejuni	Gastrointestinal tract infection	Fluoroquinolones (eg. Ciprofloxacin)	Univariable Linear Regression	Count	Cases=22/291, Controls=38/1593; OR=0.44 [0.32-0.60] p<0.001; Logistic Reg [OR=0.46 (0.33-0.65), p<0.001]			Age and Gender also included in Logistic Regression; AGE [OR=1.00 (0.99-1.01) p=0.861] GENDER *unclear comparison, maybe male* [OR=1.02 (0.76-1.38) p=0.88]
Ciprofloxacin resistance in Campylobacter jejuni: Case-case analysis as a tool for elucidating risks at home and abroad	Campylobacter Sentinel Surveillance Scheme Collaborators. (2002). Ciprofloxacin resistance in Campylobacter jejuni: Case-case analysis as a tool for elucidating risks at home and abroad. Journal of Antimicrobial Chemotherapy, 50(4), 579	Campylobacter Sentinel Surveillance Scheme Collaborators	2002	04/01/00-05/31/01	Cross-sectional	Survey/Questionnaire	To determine factors affecting the acquisition of a ciprofloxacin-resistant campylobacter jejuni infection	Agar Dilution	h breakpoints for ciprofloxacin at 1 mg/L and erythromycin at 4 mg/L.	United Kingdom	People in the UK with campylobacter		Cases with a sensitive indigenous-acquired campylobacter jejuni infection	1593	Campylobacter isolates were referred from Public Health Laboratory Service and the National Health Service laboratories within the sentinel surveillance catchment area	cases mean age=39, control mean age=38	52.3	47.7	0	Food exposures were coded to compare those who had eaten a particular food in the 2 weeks prior to onset (once or more than once) with those who had not. Daily water consumption was coded to differentiate no exposure from one to four, five to nine and >10 glasses of water drunk. Patient age was arranged in 10 year age groups. Individuals with missing data were omitted from the analyses using thos…	15	Indigenous acquired: School children	291	Table (specify number)	3	Jejuni	Gastrointestinal tract infection	Fluoroquinolones (eg. Ciprofloxacin)	Univariable Linear Regression	Count	Cases=2/291, Control=5/1593; OR=0.47[0.22-1.03] p=0.05
Ciprofloxacin resistance in Campylobacter jejuni: Case-case analysis as a tool for elucidating risks at home and abroad	Campylobacter Sentinel Surveillance Scheme Collaborators. (2002). Ciprofloxacin resistance in Campylobacter jejuni: Case-case analysis as a tool for elucidating risks at home and abroad. Journal of Antimicrobial Chemotherapy, 50(4), 580	Campylobacter Sentinel Surveillance Scheme Collaborators	2002	04/01/00-05/31/01	Cross-sectional	Survey/Questionnaire	To determine factors affecting the acquisition of a ciprofloxacin-resistant campylobacter jejuni infection	Agar Dilution	h breakpoints for ciprofloxacin at 1 mg/L and erythromycin at 4 mg/L.	United Kingdom	People in the UK with campylobacter		Cases with a sensitive indigenous-acquired campylobacter jejuni infection	1593	Campylobacter isolates were referred from Public Health Laboratory Service and the National Health Service laboratories within the sentinel surveillance catchment area	cases mean age=39, control mean age=38	52.3	47.7	0	Food exposures were coded to compare those who had eaten a particular food in the 2 weeks prior to onset (once or more than once) with those who had not. Daily water consumption was coded to differentiate no exposure from one to four, five to nine and >10 glasses of water drunk. Patient age was arranged in 10 year age groups. Individuals with missing data were omitted from the analyses using thos…	15	Indigenous acquired: Semi-skilled manual workers	291	Table (specify number)	3	Jejuni	Gastrointestinal tract infection	Fluoroquinolones (eg. Ciprofloxacin)	Univariable Linear Regression	Count	Cases=6/291, Controls=3/1593; OR=1.71 [0.96-3.04] p=0.06
Ciprofloxacin resistance in Campylobacter jejuni: Case-case analysis as a tool for elucidating risks at home and abroad	Campylobacter Sentinel Surveillance Scheme Collaborators. (2002). Ciprofloxacin resistance in Campylobacter jejuni: Case-case analysis as a tool for elucidating risks at home and abroad. Journal of Antimicrobial Chemotherapy, 50(4), 581	Campylobacter Sentinel Surveillance Scheme Collaborators	2002	04/01/00-05/31/01	Cross-sectional	Survey/Questionnaire	To determine factors affecting the acquisition of a ciprofloxacin-resistant campylobacter jejuni infection	Agar Dilution	h breakpoints for ciprofloxacin at 1 mg/L and erythromycin at 4 mg/L.	United Kingdom	People in the UK with campylobacter		Cases with a sensitive indigenous-acquired campylobacter jejuni infection	1593	Campylobacter isolates were referred from Public Health Laboratory Service and the National Health Service laboratories within the sentinel surveillance catchment area	cases mean age=39, control mean age=38	52.3	47.7	0	Food exposures were coded to compare those who had eaten a particular food in the 2 weeks prior to onset (once or more than once) with those who had not. Daily water consumption was coded to differentiate no exposure from one to four, five to nine and >10 glasses of water drunk. Patient age was arranged in 10 year age groups. Individuals with missing data were omitted from the analyses using thos…	15	Indigenous acquired: Retired individuals	291	Table (specify number)	3	Jejuni	Gastrointestinal tract infection	Fluoroquinolones (eg. Ciprofloxacin)	Univariable Linear Regression	Count	Cases=22/291, Controls=17/1593; OR=1.32 [0.96-1.80] p=0.08
Ciprofloxacin resistance in Campylobacter jejuni: Case-case analysis as a tool for elucidating risks at home and abroad	Campylobacter Sentinel Surveillance Scheme Collaborators. (2002). Ciprofloxacin resistance in Campylobacter jejuni: Case-case analysis as a tool for elucidating risks at home and abroad. Journal of Antimicrobial Chemotherapy, 50(4), 582	Campylobacter Sentinel Surveillance Scheme Collaborators	2002	04/01/00-05/31/01	Cross-sectional	Survey/Questionnaire	To determine factors affecting the acquisition of a ciprofloxacin-resistant campylobacter jejuni infection	Agar Dilution	h breakpoints for ciprofloxacin at 1 mg/L and erythromycin at 4 mg/L.	United Kingdom	People in the UK with campylobacter		Cases with a sensitive indigenous-acquired campylobacter jejuni infection	1593	Campylobacter isolates were referred from Public Health Laboratory Service and the National Health Service laboratories within the sentinel surveillance catchment area	cases mean age=39, control mean age=38	52.3	47.7	0	Food exposures were coded to compare those who had eaten a particular food in the 2 weeks prior to onset (once or more than once) with those who had not. Daily water consumption was coded to differentiate no exposure from one to four, five to nine and >10 glasses of water drunk. Patient age was arranged in 10 year age groups. Individuals with missing data were omitted from the analyses using thos…	15	Indigenous acquired: Autumn (versus other seasons)	291	Table (specify number)	3	Jejuni	Gastrointestinal tract infection	Fluoroquinolones (eg. Ciprofloxacin)	Univariable Linear Regression	Count	Cases=32/291, Controls=23/1593; OR=1.60 [1.21-2.12] p=0.0008
Ciprofloxacin resistance in Campylobacter jejuni: Case-case analysis as a tool for elucidating risks at home and abroad	Campylobacter Sentinel Surveillance Scheme Collaborators. (2002). Ciprofloxacin resistance in Campylobacter jejuni: Case-case analysis as a tool for elucidating risks at home and abroad. Journal of Antimicrobial Chemotherapy, 50(4), 583	Campylobacter Sentinel Surveillance Scheme Collaborators	2002	04/01/00-05/31/01	Cross-sectional	Survey/Questionnaire	To determine factors affecting the acquisition of a ciprofloxacin-resistant campylobacter jejuni infection	Agar Dilution	h breakpoints for ciprofloxacin at 1 mg/L and erythromycin at 4 mg/L.	United Kingdom	People in the UK with campylobacter		Cases with a sensitive indigenous-acquired campylobacter jejuni infection	1593	Campylobacter isolates were referred from Public Health Laboratory Service and the National Health Service laboratories within the sentinel surveillance catchment area	cases mean age=39, control mean age=38	52.3	47.7	0	Food exposures were coded to compare those who had eaten a particular food in the 2 weeks prior to onset (once or more than once) with those who had not. Daily water consumption was coded to differentiate no exposure from one to four, five to nine and >10 glasses of water drunk. Patient age was arranged in 10 year age groups. Individuals with missing data were omitted from the analyses using thos…	15	Indigenous acquired: Winter (versus other seasons)	291	Table (specify number)	3	Jejuni	Gastrointestinal tract infection	Fluoroquinolones (eg. Ciprofloxacin)	Univariable Linear Regression	Count	Cases=25/291, Controls=17/1593; OR=1.67 [1.24-2.26] p=0.0007		Logistic regression analysis is available for the indigenous acquired c. jejuni infection in table 4
Ciprofloxacin resistance in Campylobacter jejuni: Case-case analysis as a tool for elucidating risks at home and abroad	Campylobacter Sentinel Surveillance Scheme Collaborators. (2002). Ciprofloxacin resistance in Campylobacter jejuni: Case-case analysis as a tool for elucidating risks at home and abroad. Journal of Antimicrobial Chemotherapy, 50(4), 584	Campylobacter Sentinel Surveillance Scheme Collaborators	2002	04/01/00-05/31/01	Cross-sectional	Survey/Questionnaire	To determine factors affecting the acquisition of a ciprofloxacin-resistant campylobacter jejuni infection	Agar Dilution	h breakpoints for ciprofloxacin at 1 mg/L and erythromycin at 4 mg/L.	United Kingdom	People in the UK with campylobacter		People with campylobacter jejuni that is sensitive to ciprofloxacin	148	Campylobacter isolates were referred from Public Health Laboratory Service and the National Health Service laboratories within the sentinel surveillance catchment area	cases mean age=39, control mean age=38	52.3	47.7	0	Food exposures were coded to compare those who had eaten a particular food in the 2 weeks prior to onset (once or more than once) with those who had not. Daily water consumption was coded to differentiate no exposure from one to four, five to nine and >10 glasses of water drunk. Patient age was arranged in 10 year age groups. Individuals with missing data were omitted from the analyses using thos…	18	Contact with animals	347	Table (specify number)	1	Jejuni	Gastrointestinal tract infection	Fluoroquinolones (eg. Ciprofloxacin)	Univariable Linear Regression	Count	Cases=48/347, Controls=64/148, OR=0.52 [0.34-0.77] p=0.0011
Ciprofloxacin resistance in Campylobacter jejuni: Case-case analysis as a tool for elucidating risks at home and abroad	Campylobacter Sentinel Surveillance Scheme Collaborators. (2002). Ciprofloxacin resistance in Campylobacter jejuni: Case-case analysis as a tool for elucidating risks at home and abroad. Journal of Antimicrobial Chemotherapy, 50(4), 585	Campylobacter Sentinel Surveillance Scheme Collaborators	2002	04/01/00-05/31/01	Cross-sectional	Survey/Questionnaire	To determine factors affecting the acquisition of a ciprofloxacin-resistant campylobacter jejuni infection	Agar Dilution	h breakpoints for ciprofloxacin at 1 mg/L and erythromycin at 4 mg/L.	United Kingdom	People in the UK with campylobacter		People with campylobacter jejuni that is sensitive to ciprofloxacin	148	Campylobacter isolates were referred from Public Health Laboratory Service and the National Health Service laboratories within the sentinel surveillance catchment area	cases mean age=39, control mean age=38	52.3	47.7	0	Food exposures were coded to compare those who had eaten a particular food in the 2 weeks prior to onset (once or more than once) with those who had not. Daily water consumption was coded to differentiate no exposure from one to four, five to nine and >10 glasses of water drunk. Patient age was arranged in 10 year age groups. Individuals with missing data were omitted from the analyses using thos…	18	Contact with a pet dog	347	Table (specify number)	1	Jejuni	Gastrointestinal tract infection	Fluoroquinolones (eg. Ciprofloxacin)	Univariable Linear Regression	Count	Cases=20/347, Controls=27/148, OR=0.65 [0.39-1.07] p=0.0883
Ciprofloxacin resistance in Campylobacter jejuni: Case-case analysis as a tool for elucidating risks at home and abroad	Campylobacter Sentinel Surveillance Scheme Collaborators. (2002). Ciprofloxacin resistance in Campylobacter jejuni: Case-case analysis as a tool for elucidating risks at home and abroad. Journal of Antimicrobial Chemotherapy, 50(4), 586	Campylobacter Sentinel Surveillance Scheme Collaborators	2002	04/01/00-05/31/01	Cross-sectional	Survey/Questionnaire	To determine factors affecting the acquisition of a ciprofloxacin-resistant campylobacter jejuni infection	Agar Dilution	h breakpoints for ciprofloxacin at 1 mg/L and erythromycin at 4 mg/L.	United Kingdom	People in the UK with campylobacter		People with campylobacter jejuni that is sensitive to ciprofloxacin	148	Campylobacter isolates were referred from Public Health Laboratory Service and the National Health Service laboratories within the sentinel surveillance catchment area	cases mean age=39, control mean age=38	52.3	47.7	0	Food exposures were coded to compare those who had eaten a particular food in the 2 weeks prior to onset (once or more than once) with those who had not. Daily water consumption was coded to differentiate no exposure from one to four, five to nine and >10 glasses of water drunk. Patient age was arranged in 10 year age groups. Individuals with missing data were omitted from the analyses using thos…	18	Contact with a pet bird	347	Table (specify number)	1	Jejuni	Gastrointestinal tract infection	Fluoroquinolones (eg. Ciprofloxacin)	Univariable Linear Regression	Count	Cases= 1/347, Controls=6/148, OR=0.21 [0.06-0.75] p=0.0078; Logistic Reg [OR=0.11 (0.02-0.58) p=0.009]			Age and Gender also included in Logistic Regression; AGE [OR=1.00 (0.98-1.01) p=0.739] GENDER *unclear comparison, maybe male* [OR=1.01 (0.57-1.80) p=0.971]
Ciprofloxacin resistance in Campylobacter jejuni: Case-case analysis as a tool for elucidating risks at home and abroad	Campylobacter Sentinel Surveillance Scheme Collaborators. (2002). Ciprofloxacin resistance in Campylobacter jejuni: Case-case analysis as a tool for elucidating risks at home and abroad. Journal of Antimicrobial Chemotherapy, 50(4), 587	Campylobacter Sentinel Surveillance Scheme Collaborators	2002	04/01/00-05/31/01	Cross-sectional	Survey/Questionnaire	To determine factors affecting the acquisition of a ciprofloxacin-resistant campylobacter jejuni infection	Agar Dilution	h breakpoints for ciprofloxacin at 1 mg/L and erythromycin at 4 mg/L.	United Kingdom	People in the UK with campylobacter		People with campylobacter jejuni that is sensitive to ciprofloxacin	148	Campylobacter isolates were referred from Public Health Laboratory Service and the National Health Service laboratories within the sentinel surveillance catchment area	cases mean age=39, control mean age=38	52.3	47.7	0	Food exposures were coded to compare those who had eaten a particular food in the 2 weeks prior to onset (once or more than once) with those who had not. Daily water consumption was coded to differentiate no exposure from one to four, five to nine and >10 glasses of water drunk. Patient age was arranged in 10 year age groups. Individuals with missing data were omitted from the analyses using thos…	18	Contact with a pet rodent	347	Table (specify number)	1	Jejuni	Gastrointestinal tract infection	Fluoroquinolones (eg. Ciprofloxacin)	Univariable Linear Regression	Count	Cases=2/347, Controls=5/148, OR=0.38 [0.12-1.20] p=0.0864
Ciprofloxacin resistance in Campylobacter jejuni: Case-case analysis as a tool for elucidating risks at home and abroad	Campylobacter Sentinel Surveillance Scheme Collaborators. (2002). Ciprofloxacin resistance in Campylobacter jejuni: Case-case analysis as a tool for elucidating risks at home and abroad. Journal of Antimicrobial Chemotherapy, 50(4), 588	Campylobacter Sentinel Surveillance Scheme Collaborators	2002	04/01/00-05/31/01	Cross-sectional	Survey/Questionnaire	To determine factors affecting the acquisition of a ciprofloxacin-resistant campylobacter jejuni infection	Agar Dilution	h breakpoints for ciprofloxacin at 1 mg/L and erythromycin at 4 mg/L.	United Kingdom	People in the UK with campylobacter		People with campylobacter jejuni that is sensitive to ciprofloxacin	148	Campylobacter isolates were referred from Public Health Laboratory Service and the National Health Service laboratories within the sentinel surveillance catchment area	cases mean age=39, control mean age=38	52.3	47.7	0	Food exposures were coded to compare those who had eaten a particular food in the 2 weeks prior to onset (once or more than once) with those who had not. Daily water consumption was coded to differentiate no exposure from one to four, five to nine and >10 glasses of water drunk. Patient age was arranged in 10 year age groups. Individuals with missing data were omitted from the analyses using thos…	18	Contact with a pet hamster	347	Table (specify number)	1	Jejuni	Gastrointestinal tract infection	Fluoroquinolones (eg. Ciprofloxacin)	Univariable Linear Regression	Count	Cases=<1/347, Controls=4/148, OR=0.10 [0.01-0.90] p=0.0106
Ciprofloxacin resistance in Campylobacter jejuni: Case-case analysis as a tool for elucidating risks at home and abroad	Campylobacter Sentinel Surveillance Scheme Collaborators. (2002). Ciprofloxacin resistance in Campylobacter jejuni: Case-case analysis as a tool for elucidating risks at home and abroad. Journal of Antimicrobial Chemotherapy, 50(4), 589	Campylobacter Sentinel Surveillance Scheme Collaborators	2002	04/01/00-05/31/01	Cross-sectional	Survey/Questionnaire	To determine factors affecting the acquisition of a ciprofloxacin-resistant campylobacter jejuni infection	Agar Dilution	h breakpoints for ciprofloxacin at 1 mg/L and erythromycin at 4 mg/L.	United Kingdom	People in the UK with campylobacter		Cases with a sensitive indigenous-acquired campylobacter jejuni infection	1593	Campylobacter isolates were referred from Public Health Laboratory Service and the National Health Service laboratories within the sentinel surveillance catchment area	cases mean age=39, control mean age=38	52.3	47.7	0	Food exposures were coded to compare those who had eaten a particular food in the 2 weeks prior to onset (once or more than once) with those who had not. Daily water consumption was coded to differentiate no exposure from one to four, five to nine and >10 glasses of water drunk. Patient age was arranged in 10 year age groups. Individuals with missing data were omitted from the analyses using thos…	15	Indigenous acquired: Contact with a pet guinea pig	291	Table (specify number)	3	Jejuni	Gastrointestinal tract infection	Fluoroquinolones (eg. Ciprofloxacin)	Univariable Linear Regression	Count	Cases= 1/291, Controls=3/1593; OR=0.21[0.03-1.57] p=0.09
Ciprofloxacin resistance in Campylobacter jejuni: Case-case analysis as a tool for elucidating risks at home and abroad	Campylobacter Sentinel Surveillance Scheme Collaborators. (2002). Ciprofloxacin resistance in Campylobacter jejuni: Case-case analysis as a tool for elucidating risks at home and abroad. Journal of Antimicrobial Chemotherapy, 50(4), 590	Campylobacter Sentinel Surveillance Scheme Collaborators	2002	04/01/00-05/31/01	Cross-sectional	Survey/Questionnaire	To determine factors affecting the acquisition of a ciprofloxacin-resistant campylobacter jejuni infection	Agar Dilution	h breakpoints for ciprofloxacin at 1 mg/L and erythromycin at 4 mg/L.	United Kingdom	People in the UK with campylobacter		People with campylobacter jejuni that is sensitive to ciprofloxacin	148	Campylobacter isolates were referred from Public Health Laboratory Service and the National Health Service laboratories within the sentinel surveillance catchment area	cases mean age=39, control mean age=38	52.3	47.7	0	Food exposures were coded to compare those who had eaten a particular food in the 2 weeks prior to onset (once or more than once) with those who had not. Daily water consumption was coded to differentiate no exposure from one to four, five to nine and >10 glasses of water drunk. Patient age was arranged in 10 year age groups. Individuals with missing data were omitted from the analyses using thos…	18	Consumption of bottled water	347	Table (specify number)	1	Jejuni	Gastrointestinal tract infection	Fluoroquinolones (eg. Ciprofloxacin)	Univariable Linear Regression	Count	Cases=90/347, Controls=80/148, OR=2.28 [1.30-4.00] p=0.0031; Logistic Reg [OR=3.70 (1.69-8.10) p=0.001]			Age and Gender also included in Logistic Regression; AGE [OR=1.00 (0.98-1.01) p=0.739] GENDER *unclear comparison, maybe male* [OR=1.01 (0.57-1.80) p=0.971]
Ciprofloxacin resistance in Campylobacter jejuni: Case-case analysis as a tool for elucidating risks at home and abroad	Campylobacter Sentinel Surveillance Scheme Collaborators. (2002). Ciprofloxacin resistance in Campylobacter jejuni: Case-case analysis as a tool for elucidating risks at home and abroad. Journal of Antimicrobial Chemotherapy, 50(4), 591	Campylobacter Sentinel Surveillance Scheme Collaborators	2002	04/01/00-05/31/01	Cross-sectional	Survey/Questionnaire	To determine factors affecting the acquisition of a ciprofloxacin-resistant campylobacter jejuni infection	Agar Dilution	h breakpoints for ciprofloxacin at 1 mg/L and erythromycin at 4 mg/L.	United Kingdom	People in the UK with campylobacter		People with campylobacter jejuni that is sensitive to ciprofloxacin	148	Campylobacter isolates were referred from Public Health Laboratory Service and the National Health Service laboratories within the sentinel surveillance catchment area	cases mean age=39, control mean age=38	52.3	47.7	0	Food exposures were coded to compare those who had eaten a particular food in the 2 weeks prior to onset (once or more than once) with those who had not. Daily water consumption was coded to differentiate no exposure from one to four, five to nine and >10 glasses of water drunk. Patient age was arranged in 10 year age groups. Individuals with missing data were omitted from the analyses using thos…	18	Consumption of filtered jug water	347	Table (specify number)	1	Jejuni	Gastrointestinal tract infection	Fluoroquinolones (eg. Ciprofloxacin)	Univariable Linear Regression	Count	Cases=11/347, Controls=18/148, OR=0.56 [0.31-1.02] p=0.0539
Ciprofloxacin resistance in Campylobacter jejuni: Case-case analysis as a tool for elucidating risks at home and abroad	Campylobacter Sentinel Surveillance Scheme Collaborators. (2002). Ciprofloxacin resistance in Campylobacter jejuni: Case-case analysis as a tool for elucidating risks at home and abroad. Journal of Antimicrobial Chemotherapy, 50(4), 592	Campylobacter Sentinel Surveillance Scheme Collaborators	2002	04/01/00-05/31/01	Cross-sectional	Survey/Questionnaire	To determine factors affecting the acquisition of a ciprofloxacin-resistant campylobacter jejuni infection	Agar Dilution	h breakpoints for ciprofloxacin at 1 mg/L and erythromycin at 4 mg/L.	United Kingdom	People in the UK with campylobacter		People with campylobacter jejuni that is sensitive to ciprofloxacin	148	Campylobacter isolates were referred from Public Health Laboratory Service and the National Health Service laboratories within the sentinel surveillance catchment area	cases mean age=39, control mean age=38	52.3	47.7	0	Food exposures were coded to compare those who had eaten a particular food in the 2 weeks prior to onset (once or more than once) with those who had not. Daily water consumption was coded to differentiate no exposure from one to four, five to nine and >10 glasses of water drunk. Patient age was arranged in 10 year age groups. Individuals with missing data were omitted from the analyses using thos…	18	Swimming	347	Table (specify number)	1	Jejuni	Gastrointestinal tract infection	Fluoroquinolones (eg. Ciprofloxacin)	Univariable Linear Regression	Count	Cases=59/347, Controls=49/148, OR=1.47 [0.99-2.17] p=0.0531
Ciprofloxacin resistance in Campylobacter jejuni: Case-case analysis as a tool for elucidating risks at home and abroad	Campylobacter Sentinel Surveillance Scheme Collaborators. (2002). Ciprofloxacin resistance in Campylobacter jejuni: Case-case analysis as a tool for elucidating risks at home and abroad. Journal of Antimicrobial Chemotherapy, 50(4), 593	Campylobacter Sentinel Surveillance Scheme Collaborators	2002	04/01/00-05/31/01	Cross-sectional	Survey/Questionnaire	To determine factors affecting the acquisition of a ciprofloxacin-resistant campylobacter jejuni infection	Agar Dilution	h breakpoints for ciprofloxacin at 1 mg/L and erythromycin at 4 mg/L.	United Kingdom	People in the UK with campylobacter		Cases with a sensitive indigenous-acquired campylobacter jejuni infection	1593	Campylobacter isolates were referred from Public Health Laboratory Service and the National Health Service laboratories within the sentinel surveillance catchment area	cases mean age=39, control mean age=38	52.3	47.7	0	Food exposures were coded to compare those who had eaten a particular food in the 2 weeks prior to onset (once or more than once) with those who had not. Daily water consumption was coded to differentiate no exposure from one to four, five to nine and >10 glasses of water drunk. Patient age was arranged in 10 year age groups. Individuals with missing data were omitted from the analyses using thos…	15	Indigenous acquired: Private water supplies	291	Table (specify number)	3	Jejuni	Gastrointestinal tract infection	Fluoroquinolones (eg. Ciprofloxacin)	Univariable Linear Regression	Count	Cases=4/291, Controls=8/1593; OR=0.45 [0.22-0.94] p=0.03
Antimicrobial susceptibility profiles of human Campylobacter jejuni isolates and association with phylogenetic lineages	Cha, W, Mosci, R, Wengert, S L, Singh, P, Newton, D W, Salimnia, H, Lephart, P, Khalife, W, Mansfield, L S, Rudrik, J T, Manning, S D. (2016). Antimicrobial susceptibility profiles of human Campylobacter jejuni isolates and association with phylogenetic lineages. Frontiers in Microbiology, 7(April), 589.	Cha, W, Mosci, R, Wengert, S L, Singh, P, Newton, D W, Salimnia, H, Lephart, P, Khalife, W, Mansfield, L S, Rudrik, J T, Manning, S D	2016	01/--/11-12/--/12	Cross-sectional	Patient file review	To determine the frequency of antimicrobial resistance in a subset of C. jejuni isolates collected in Michigan between 2011 and 2012 and to estimate the genetic diversity of both susceptible and resistant isolates using multilocus sequence typing.	Not Specified	EUCAST clinical breakpoints	United States	People in Michigan with campylobacteriosis	94	Susceptible Ccampylobacter jejuni	30	C. jejuni isolates were obtained from patients with campylobacteriosis identified via the Michigan State University Enteric Research Investigative Network surveillance system	21 (<=2), 25 (3-23), 24 (24-50), 24 (>50)	42.9	57.1	0	Isolates were recovered from patients with campylobacteriosis in participating surveillance hospitals in Michigan between the specified dates.	6	Home prepared chicken	18	Table (specify number)	3	Jejuni	Not specified	Fluoroquinolones (eg. Ciprofloxacin)	Univariable Linear Regression; Multivariable Regression	Odds Ratio	Univariable: OR=0.082 [0.0095-0.71] p=0.0095; Multivariable: not included			Consumption of home prepared chicken was a significant protective factor by univariable analysis; however, it was not used for multivariable analysis because of the small sample size left when the characteristic was included in the base model
Antimicrobial susceptibility profiles of human Campylobacter jejuni isolates and association with phylogenetic lineages.	Cha, W, Mosci, R, Wengert, S L, Singh, P, Newton, D W, Salimnia, H, Lephart, P, Khalife, W, Mansfield, L S, Rudrik, J T, Manning, S D. (2016). Antimicrobial susceptibility profiles of human Campylobacter jejuni isolates and association with phylogenetic lineages. Frontiers in Microbiology, 7(April), 589.	Cha, W, Mosci, R, Wengert, S L, Singh, P, Newton, D W, Salimnia, H, Lephart, P, Khalife, W, Mansfield, L S, Rudrik, J T, Manning, S D	2016	01/--/11-12/--/12	Cross-sectional	Patient file review	To determine the frequency of antimicrobial resistance in a subset of C. jejuni isolates collected in Michigan between 2011 and 2012 and to estimate the genetic diversity of both susceptible and resistant isolates using multilocus sequence typing.	Not Specified	EUCAST clinical breakpoints	United States	People in Michigan with campylobacteriosis	94	Susceptible Ccampylobacter jejuni	30	C. jejuni isolates were obtained from patients with campylobacteriosis identified via the Michigan State University Enteric Research Investigative Network surveillance system	21 (<=2), 25 (3-23), 24 (24-50), 24 (>50)	42.9	57.1	0	Isolates were recovered from patients with campylobacteriosis in participating surveillance hospitals in Michigan between the specified dates.	6	Foreign travel	18	Table (specify number)	3	Jejuni	Not specified	Fluoroquinolones (eg. Ciprofloxacin)	Univariable Linear Regression; Multivariable Regression	Odds Ratio	Univariable: OR=35.7 [5.78-220.38] p<0.0001; Multivariable: OR=33.4 [3.9-285.2] p=0.0013		Genomic data may be available	Table 3 was specifically for fluoroquinolone resistant campylobacter, Table 2 indicates that only 18/94 isolates were resistant to fluoroquinolone/ciprofloxacin instead of the 64/94 isolates that were resistant to at least one antimicrobial tested
Antimicrobial susceptibility profiles of human Campylobacter jejuni isolates and association with phylogenetic lineages.	Cha, W, Mosci, R, Wengert, S L, Singh, P, Newton, D W, Salimnia, H, Lephart, P, Khalife, W, Mansfield, L S, Rudrik, J T, Manning, S D. (2016). Antimicrobial susceptibility profiles of human Campylobacter jejuni isolates and association with phylogenetic lineages. Frontiers in Microbiology, 7(April), 589.	Cha, W, Mosci, R, Wengert, S L, Singh, P, Newton, D W, Salimnia, H, Lephart, P, Khalife, W, Mansfield, L S, Rudrik, J T, Manning, S D	2016	01/--/11-12/--/12	Cross-sectional	Patient file review	To determine the frequency of antimicrobial resistance in a subset of C. jejuni isolates collected in Michigan between 2011 and 2012 and to estimate the genetic diversity of both susceptible and resistant isolates using multilocus sequence typing.	Not Specified	EUCAST clinical breakpoints	United States	People in Michigan with campylobacteriosis	94	Susceptible Ccampylobacter jejuni	30	C. jejuni isolates were obtained from patients with campylobacteriosis identified via the Michigan State University Enteric Research Investigative Network surveillance system	21 (<=2), 25 (3-23), 24 (24-50), 24 (>50)	42.9	57.1	0	Isolates were recovered from patients with campylobacteriosis in participating surveillance hospitals in Michigan between the specified dates.	6	Sex (Female)	18	Table (specify number)	3	Jejuni	Not specified	Fluoroquinolones (eg. Ciprofloxacin)	Univariable Linear Regression; Multivariable Regression	Odds Ratio	Univariable: OR=0.92 [0.32-2.68] p=0.88; Multivariable: Not included
Antimicrobial susceptibility profiles of human Campylobacter jejuni isolates and association with phylogenetic lineages.	Cha, W, Mosci, R, Wengert, S L, Singh, P, Newton, D W, Salimnia, H, Lephart, P, Khalife, W, Mansfield, L S, Rudrik, J T, Manning, S D. (2016). Antimicrobial susceptibility profiles of human Campylobacter jejuni isolates and association with phylogenetic lineages. Frontiers in Microbiology, 7(April), 589.	Cha, W, Mosci, R, Wengert, S L, Singh, P, Newton, D W, Salimnia, H, Lephart, P, Khalife, W, Mansfield, L S, Rudrik, J T, Manning, S D	2016	01/--/11-12/--/12	Cross-sectional	Patient file review	To determine the frequency of antimicrobial resistance in a subset of C. jejuni isolates collected in Michigan between 2011 and 2012 and to estimate the genetic diversity of both susceptible and resistant isolates using multilocus sequence typing.	Not Specified	EUCAST clinical breakpoints	United States	People in Michigan with campylobacteriosis	94	Susceptible Ccampylobacter jejuni	30	C. jejuni isolates were obtained from patients with campylobacteriosis identified via the Michigan State University Enteric Research Investigative Network surveillance system	21 (<=2), 25 (3-23), 24 (24-50), 24 (>50)	42.9	57.1	0	Isolates were recovered from patients with campylobacteriosis in participating surveillance hospitals in Michigan between the specified dates.	6	Season (winter)	18	Table (specify number)	3	Jejuni	Not specified	Fluoroquinolones (eg. Ciprofloxacin)	Univariable Linear Regression; Multivariable Regression	Odds Ratio	Univariable: OR=3.27 [0.92-11.58] p=0.056; Multivariable: OR=8.1 [0.9-72.7] p=0.0614
Antimicrobial susceptibility profiles of human Campylobacter jejuni isolates and association with phylogenetic lineages.	Cha, W, Mosci, R, Wengert, S L, Singh, P, Newton, D W, Salimnia, H, Lephart, P, Khalife, W, Mansfield, L S, Rudrik, J T, Manning, S D. (2016). Antimicrobial susceptibility profiles of human Campylobacter jejuni isolates and association with phylogenetic lineages. Frontiers in Microbiology, 7(April), 589.	Cha, W, Mosci, R, Wengert, S L, Singh, P, Newton, D W, Salimnia, H, Lephart, P, Khalife, W, Mansfield, L S, Rudrik, J T, Manning, S D	2016	01/--/11-12/--/12	Cross-sectional	Patient file review	To determine the frequency of antimicrobial resistance in a subset of C. jejuni isolates collected in Michigan between 2011 and 2012 and to estimate the genetic diversity of both susceptible and resistant isolates using multilocus sequence typing.	Not Specified	EUCAST clinical breakpoints	United States	People in Michigan with campylobacteriosis	94	Susceptible Ccampylobacter jejuni	30	C. jejuni isolates were obtained from patients with campylobacteriosis identified via the Michigan State University Enteric Research Investigative Network surveillance system	21 (<=2), 25 (3-23), 24 (24-50), 24 (>50)	42.9	57.1	0	Isolates were recovered from patients with campylobacteriosis in participating surveillance hospitals in Michigan between the specified dates.	6	Age (years)	18	Table (specify number)	3	Jejuni	Not specified	Fluoroquinolones (eg. Ciprofloxacin)	Univariable Linear Regression; Multivariable Regression	Odds Ratio	Univariable: Not included; Multivariable: OR=1.05 [0.99-1.1] p=0.0536
Antimicrobial susceptibility profiles of human Campylobacter jejuni isolates and association with phylogenetic lineages.	Cha, W, Mosci, R, Wengert, S L, Singh, P, Newton, D W, Salimnia, H, Lephart, P, Khalife, W, Mansfield, L S, Rudrik, J T, Manning, S D. (2016). Antimicrobial susceptibility profiles of human Campylobacter jejuni isolates and association with phylogenetic lineages. Frontiers in Microbiology, 7(April), 589.	Cha, W, Mosci, R, Wengert, S L, Singh, P, Newton, D W, Salimnia, H, Lephart, P, Khalife, W, Mansfield, L S, Rudrik, J T, Manning, S D	2016	01/--/11-12/--/12	Cross-sectional	Patient file review	To determine the frequency of antimicrobial resistance in a subset of C. jejuni isolates collected in Michigan between 2011 and 2012 and to estimate the genetic diversity of both susceptible and resistant isolates using multilocus sequence typing.	Not Specified	EUCAST clinical breakpoints	United States	People in Michigan with campylobacteriosis	94	Susceptible Ccampylobacter jejuni	30	C. jejuni isolates were obtained from patients with campylobacteriosis identified via the Michigan State University Enteric Research Investigative Network surveillance system	21 (<=2), 25 (3-23), 24 (24-50), 24 (>50)	42.9	57.1	0	Isolates were recovered from patients with campylobacteriosis in participating surveillance hospitals in Michigan between the specified dates.	6	Domestic animal contact	18	Table (specify number)	3	Jejuni	Not specified	Fluoroquinolones (eg. Ciprofloxacin)	Univariable Linear Regression; Multivariable Regression	Odds Ratio	Univariable: OR=0.37 [0.10-1.33] p=0.19; Multivariable: OR=0.26 [0.041-1.659] p=0.1542
Regional and seasonal differences in incidence and antibiotic resistance of Campylobacter from a nationwide surveillance study in The Netherlands: an overview of 2000-2004	van Hees, B C, Veldman-Ariesen, M J, de Jongh, B M, Tersmette, M, van Pelt, W. (2007). Regional and seasonal differences in incidence and antibiotic resistance of Campylobacter from a nationwide surveillance study in The Netherlands: an overview of 2000-2004. Clinical Microbiology and Infection, 13(3), 305	van Hees, B C, Veldman-Ariesen, M J, de Jongh, B M, Tersmette, M, van Pelt, W	2006	2000-2004	Cross-sectional	Patient file review	To describe a nationwide epidemiological analysis of culture-proven Campylobacter infections in The Netherlands during 2000-2004	Not Specified	Not Reported	Netherlands	People of the Netherlands tested for campylobacter during the specified time period	18856	Endemic-related Campylobacter infection	17156	Patients were identified by isolates sent to the National Institute for Public Health and the Environment in the Netherlands and their Infectious Disease Surveillance Information System network of sentinel laboratories.	Not specified	0	0	100	Those in the Laboratory Surveillance system (LSI) had travel-related information collected	4	Endemic vs travel-related Campylobacter infection	1700	Table (specify number)	2	94% jejuni	Not specified	Fluoroquinolones (eg. Ciprofloxacin)	Not specified	Count	Endemic=2179/6520 resistant; Travel-related=351/645 resistant
Regional and seasonal differences in incidence and antibiotic resistance of Campylobacter from a nationwide surveillance study in The Netherlands: an overview of 2000-2005	van Hees, B C, Veldman-Ariesen, M J, de Jongh, B M, Tersmette, M, van Pelt, W. (2007). Regional and seasonal differences in incidence and antibiotic resistance of Campylobacter from a nationwide surveillance study in The Netherlands: an overview of 2000-2004. Clinical Microbiology and Infection, 13(3), 306	van Hees, B C, Veldman-Ariesen, M J, de Jongh, B M, Tersmette, M, van Pelt, W	2006	2000-2004	Cross-sectional	Patient file review	To describe a nationwide epidemiological analysis of culture-proven Campylobacter infections in The Netherlands during 2000-2004	Not Specified	Not Reported	Netherlands	People of the Netherlands tested for campylobacter during the specified time period	18856	Endemic-related Campylobacter infection	17156	Patients were identified by isolates sent to the National Institute for Public Health and the Environment in the Netherlands and their Infectious Disease Surveillance Information System network of sentinel laboratories.	Not specified	0	0	100	Those in the Laboratory Surveillance system (LSI) had travel-related information collected		Qualitative trends		Text (specify location)	p.306-308	94% jejuni	Not specified	Tetracyclines (eg. Tetracycline)	Not specified	Count	Endemic=960/4897 resistant; Travel-related=132/487 resistant			While unclear about what the comparison group was used and to which antimicrobials were used, factors related to age, gender, geographical location, temporal infection and seasonal trends were all documented in addition to endemic vs travel. However due to their unclear nature, these factors were not extracted individually
Regional and seasonal differences in incidence and antibiotic resistance of Campylobacter from a nationwide surveillance study in The Netherlands: an overview of 2000-2006	van Hees, B C, Veldman-Ariesen, M J, de Jongh, B M, Tersmette, M, van Pelt, W. (2007). Regional and seasonal differences in incidence and antibiotic resistance of Campylobacter from a nationwide surveillance study in The Netherlands: an overview of 2000-2004. Clinical Microbiology and Infection, 13(3), 307	van Hees, B C, Veldman-Ariesen, M J, de Jongh, B M, Tersmette, M, van Pelt, W	2006	2000-2004	Cross-sectional	Patient file review	To describe a nationwide epidemiological analysis of culture-proven Campylobacter infections in The Netherlands during 2000-2004	Not Specified	Not Reported	Netherlands	People of the Netherlands tested for campylobacter during the specified time period	18856	Endemic-related Campylobacter infection	17156	Patients were identified by isolates sent to the National Institute for Public Health and the Environment in the Netherlands and their Infectious Disease Surveillance Information System network of sentinel laboratories.	Not specified	0	0	100	Those in the Laboratory Surveillance system (LSI) had travel-related information collected						94% jejuni	Not specified	Macrolides (eg. Erythromycin, azithromycin)	Not specified	Count	Endemic=94/5739 resistant; Travel-related=12/568 resistant
